# Supplementary material for: Extended anharmonic collapse of phonon dispersions in SnS and SnSe
Source: Nat Commun. 2020 Sep 4;11:4430. doi: 10.1038/s41467-020-18121-4 (PMC7474096; doi:10.1038/s41467-020-18121-4)
Supplement: Supplementary file 3 — Source Data [file 41467_2020_18121_MOESM3_ESM.zip]

Archive with 10 entries (9 files):
- Source Data/
- __MACOSX/._Source Data
- Source Data/Fig_1.csv
- __MACOSX/Source Data/._Fig_1.csv
- Source Data/Fig_3.csv
- __MACOSX/Source Data/._Fig_3.csv
- Source Data/Fig_2.csv
- __MACOSX/Source Data/._Fig_2.csv
- Source Data/Fig_4.csv
- __MACOSX/Source Data/._Fig_4.csv
