# Supplementary material for: Extended anharmonic collapse of phonon dispersions in SnS and SnSe
Source: Nat Commun. 2020 Sep 4;11:4430. doi: 10.1038/s41467-020-18121-4 (PMC7474096; doi:10.1038/s41467-020-18121-4)
Supplement: Supplementary file 3 — Source Data [file 41467_2020_18121_MOESM3_ESM.zip › Source Data/Fig_1.csv]

Panel c									Panel d									Panel g									Panel h
300K		800K		887K		935K			101		201		002		102			300K		773K		862K		882K			a CTAX		a HB-3		a liter.		c CTAX		c HB-3		c liter.
H (rlu)	Normalized intensity	H (rlu)	Normalized intensity	H (rlu)	Normalized intensity	H (rlu)	Normalized intensity		Temperature (K)		Temperature (K)		Temperature (K)		Temperature (K)			H (rlu)	Normalized intensity	H (rlu)	Normalized intensity	H (rlu)	Normalized intensity	H (rlu)	Normalized intensity		Temperature	Angstroms	Temperature	Angstroms	Temperature	Angstroms	Temperature	Angstroms	Temperature	Angstroms	Temperature	Angstroms
-0.25	0.018069973	0.75	0.018838908	0.85	0.038062284	0.75	0.020761246		300.6705	0.370424386	300.6705	1	300	0.500085436	300	1		-3.1998	0.006565308	-1.1996	0.02626123	-3.1599	0.010711818	-3.1599	0.01105736		295	11.22	294	11.207414	295	11.2	295	4.361	294	4.33195	295	4.334
-0.24	0.019992311	0.76	0.021145713	0.86	0.051903114	0.76	0.015763168		527.4905	0.401319496	527.4905	0.951499461	523	0.552534751	523	0.82029054		-3.19	0.003109883	-1.1799	0.048721493	-3.1399	0.005874223	-3.1399	0.01520387		527.4905	11.316	440	11.228913	295	11.143	527.4905	4.322	440	4.317591	295	4.336
-0.23	0.024605921	0.77	0.019223376	0.87	0.091887735	0.77	0.021914648		799.6745	0.514881675	799.6745	0.530290372	610	0.616821259	610	0.786759659		-3.18	0.008984105	-1.1599	0.092259848	-3.12	0.020387008	-3.12	0.018659295		799.6745	11.441	520	11.254117	500	11.254	799.6745	4.248	520	4.299342	500	4.294
-0.22	0.024990388	0.78	0.018838908	0.88	0.16378316	0.78	0.021914648		935.7665	0.662971041	935.7665	0.002601106	711	0.757704214	711	0.754844947		-3.17	0.008638563	-1.14	0.173807878	-3.1	0.061852108	-3.1	0.020387008		935.7665	11.54	620	11.283425	700	11.32	935.7665	4.167	620	4.296451	700	4.242
-0.21	0.023836986	0.79	0.020761246	0.89	0.237600923	0.79	0.021145713		864.3182	0.579609373	864.3182	0.502852473	742	0.841013103	742	0.734465554		-3.16	0.00691085	-1.1199	0.303040774	-3.08	0.250518314	-3.08	0.020041465		924.4255	11.541	710	11.338028	850	11.4	924.4255	4.165	710	4.258131	850	4.21
-0.2	0.021530181	0.8	0.022299116	0.9	0.399846213	0.8	0.017685506		934.6324	0.663615852	934.6324	0.002363096	773	0.868596197	773	0.663546345		-3.15	0.016931583	-1.0999	0.557014513	-3.06	0.836212854	-3.0599	0.03317208		913.0845	11.538	742	11.362648	1000	11.488	913.0845	4.164	742	4.25077	1000	4.136
-0.19	0.023452518	0.81	0.018838908	0.91	0.620915033	0.81	0.018838908		1002.6784	0.653657091	1002.6784	0.00200001	802	0.971811733	802	0.604028604		-3.14	0.023151348	-1.0799	1.128887353	-3.04	1.923289565	-3.04	0.02626123		887.0002	11.528	773	11.370671	1000	11.48	887.0002	4.164	773	4.234283	1000	4.128
-0.18	0.017685506	0.82	0.021914648	0.92	0.894655902	0.82	0.024221453		924.4255	0.652797342	924.4255	0.002624178	832	1.013185662	832	0.458886652		-3.1299	0.03870076	-1.06	2.430545957	-3.02	2.733241189	-3.02	0.023842433		864.3182	11.494	802	11.370671			864.3182	4.202	802	4.220099
-0.17	0.014994233	0.83	0.022683583	0.93	1.258746636	0.83	0.023452518		913.0845	0.65398739	913.0845	0.002892546	862	1.301308029	862	0.371795785		-3.12	0.083275743	-1.0399	5.517277125	-3	2.560124395	-3	0.02349689		934.6324	11.541	831	11.415668			934.6324	4.17	831	4.205662
-0.16	0.024221453	0.84	0.026528258	0.94	2.132641292	0.84	0.028835063		887.0002	0.661744562	887.0002	0.046981406	882	1.546037324	882	0.007600979		-3.11	0.170697996	-1.0199	9.04284727	-2.98	2.284381479	-2.9799	0.024533518		1002.6784	11.551	862	11.42705			1002.6784	4.165	862	4.178022
-0.15	0.021914648	0.85	0.029603998	0.95	3.908112265	0.85	0.034602076		300	0.309229534	300	1.002897084						-3.1	0.340359364	-1	8.960608155	-2.9599	1.601243953	-2.96	0.022460263				882	11.487876					882	4.136743
-0.14	0.020761246	0.86	0.044598231	0.96	7.225297962	0.86	0.054978854		610	0.329662304	610	0.823555125						-3.09	0.590532135	-0.9799	6.397719419	-2.94	0.842432619	-2.94	0.02211472				972	11.515793					972	4.143313
-0.13	0.025759323	0.87	0.07266436	0.97	11.2437524	0.87	0.100346021		730	0.335502123	730	0.583490782						-3.08	0.98479613	-0.9599	3.397028334	-2.9201	0.322045612	-2.9199	0.021078093
-0.12	0.016916571	0.88	0.119184929	0.98	15.3160323	0.88	0.147251057		866	0.394477302	866	0.273119755						-3.07	1.547684865	-0.9399	1.49447132	-2.9	0.104008293	-2.8999	0.020041465
-0.11	0.023452518	0.89	0.222222222	0.99	15.60745867	0.89	0.269896194		872	0.378649085	872	0.193669217						-3.06	2.685556323	-0.92	0.507256393	-2.88	0.046648238	-2.88	0.020387008
-0.1	0.016532103	0.9	0.341407151	1	14.86812764	0.9	0.38023837		879	0.371494099	879	0.004118496						-3.05	3.957498272	-0.8999	0.281962681	-2.86	0.024533518	-2.86	0.013476158
-0.09	0.021914648	0.91	0.538638985	1.01	11.53517878	0.91	0.568627451											-3.04	5.840359364	-0.8799	0.161022806	-2.84	0.014512785	-2.8399	0.016240498
-0.08	0.024605921	0.92	0.841599385	1.02	7.869665513	0.92	0.965013456											-3.03	7.215272979	-0.8599	0.118175536	-2.16	0.006219765	-2.1599	0.00691085
-0.07	0.018838908	0.93	1.29373318	1.03	4.590157632	0.93	1.423683199											-3.02	8.880787837	-0.84	0.077055978	-2.14	0.00552868	-2.1399	0.006565308
-0.06	0.019607843	0.94	2.393310265	1.04	2.581699346	0.94	2.307958478											-3.01	10.35763649	-0.82	0.046648238	-2.1201	0.01105736	-2.12	0.013130615
-0.05	0.023068051	0.95	3.970011534	1.05	1.559784698	0.95	4.317185698											-3	11.25846579	-0.7999	0.033517623	-2.1	0.025570145	-2.0999	0.025224603
-0.04	0.026912726	0.96	6.888888889	1.06	0.943098808	0.96	8.063821607											-2.99	10.7950933	-0.7799	0.025224603	-2.08	0.057360055	-2.08	0.039391845
-0.03	0.024221453	0.97	9.241830065	1.07	0.617070358	0.97	12.12956555											-2.9799	9.790255701	-0.7599	0.022460263	-2.06	0.149619903	-2.0599	0.085348998
-0.02	0.018454441	0.98	11.17570165	1.08	0.373702422	0.98	14.29719339											-2.97	8.437111265	-0.74	0.019004838	-2.0399	0.339322737	-2.04	0.205252246
-0.01	0.024605921	0.99	11.98193003	1.09	0.247597078	0.99	15.44790465											-2.96	6.596060815	-0.72	0.010711818	-2.02	0.513476158	-2.0199	0.467173462
0	0.024221453	1	10.8046905	1.1	0.173010381	1	13.93656286											-2.95	4.752937111	-0.6999	0.00967519	-1.9999	0.560124395	-2	0.625431928
0.01	0.019992311	1.01	8.093425606	1.11	0.111111111	1.01	11.18800461											-2.94	3.046648238	-0.6799	0.008984105	-1.9801	0.542501728	-1.9799	0.725293711
0.02	0.017685506	1.02	5.463283353	1.12	0.081507113	1.02	7.756247597											-2.93	1.850725639	-0.6599	0.007601935	-1.96	0.380787837	-1.96	0.5276434
0.0299	0.020376778	1.03	3.153402537	1.13	0.058439062	1.03	4.745098039											-2.92	1.034208708	-0.64	0.007256393	-1.9401	0.189011748	-1.9399	0.280580511
0.0398	0.028066128	1.04	1.767012687	1.14	0.039600154	1.04	2.555940023											-2.91	0.504837595	-0.62	0.008638563	-1.9199	0.054595715	-1.92	0.102280581
0.05	0.020761246	1.05	1.113802384	1.15	0.026528258	1.05	1.589388697											-2.9	0.270214236	-0.5999	0.007947478	-1.9	0.02487906	-1.8999	0.043192813
0.0599	0.018838908	1.06	0.656286044	1.85	0.019223376	1.06	0.971549404											-2.89	0.140981341	-0.5799	0.008638563	-1.8799	0.013130615	-1.88	0.025224603
0.07	0.024221453	1.07	0.453287197	1.86	0.024605921	1.07	0.667051134											-2.88	0.08431237	-0.5599	0.01105736	-1.86	0.00967519	-1.86	0.014512785
0.0798	0.021145713	1.08	0.30757401	1.87	0.020761246	1.08	0.416378316											-2.87	0.050794748	-0.5399	0.006565308	-1.84	0.009329648	-1.8399	0.011748445
0.09	0.022683583	1.09	0.203767782	1.88	0.019992311	1.09	0.272202999											-2.86	0.031098825	-0.5199	0.007947478	-1.16	0.053213545	-1.1599	0.01796821
0.0998	0.023836986	1.1	0.145713187	1.89	0.031141869	1.1	0.189158016											-2.8499	0.026606773	-0.5	0.01105736	-1.14	0.09813407	-1.14	0.02073255
0.11	0.021145713	1.11	0.093810073	1.9	0.034602076	1.11	0.138408304											-2.84	0.020387008	-0.48	0.007947478	-1.12	0.176572218	-1.1199	0.028680028
0.12	0.025759323	1.12	0.07420223	1.91	0.038831219	1.12	0.082660515											-2.83	0.014858328	-0.46	0.008984105	-1.1	0.354181064	-1.0999	0.02349689
0.13	0.020761246	1.13	0.053440984	1.92	0.069204152	1.13	0.073048827											-2.82	0.013476158	-0.4399	0.011748445	-1.08	0.702833449	-1.08	0.029371113
0.14	0.018454441	1.14	0.041138024	1.93	0.128027682	1.14	0.049980777											-2.81	0.011402903	-0.4199	0.008638563	-1.0601	1.544920525	-1.0599	0.033517623
0.15	0.024605921	1.15	0.029219531	1.94	0.266820454	1.15	0.023836986											-2.8	0.008638563	-0.3999	0.01243953	-1.04	3.437456807	-1.0399	0.036973048
0.16	0.021530181	1.16	0.026143791	1.95	0.530565167	1.16	0.031910804											-2.79	0.012093988	-0.3799	0.018313753	-1.0199	5.278852799	-1.0199	0.036973048
0.17	0.020376778	1.17	0.023068051	1.96	0.710111496	1.17	0.022683583											-2.78	0.00691085	-0.3591	0.029371113	-1	4.692467173	-1	0.043538355
0.18	0.024221453	1.18	0.021145713	1.97	0.921953095	1.18	0.020761246											-2.77	0.007947478	-0.3399	0.043538355	-0.9801	3.438838977	-0.9799	0.040774015
0.19	0.021914648	1.19	0.021145713	1.98	1.07881584	1.19	0.019607843											-2.76	0.005874223	-0.3192	0.06772633	-0.96	1.776088459	-0.9599	0.039046303
0.2	0.023836986	1.2	0.017685506	1.99	1.006920415	1.2	0.023452518											-2.75	0.00691085	-0.3	0.04561161	-0.9399	0.782653766	-0.9399	0.035590878
0.21	0.023452518	1.21	0.017685506	2	0.774702038	1.21	0.014609765											-2.7399	0.008984105	-0.2793	0.04284727	-0.92	0.261230131	-0.92	0.034899793
0.22	0.024221453	1.22	0.015763168	2.01	0.587081892	1.22	0.016532103											-2.73	0.010020733	-0.2599	0.038355218	-0.9001	0.164132688	-0.8999	0.025915688
0.23	0.022299116	1.23	0.018069973	2.02	0.426374471	1.23	0.016532103											-2.72	0.006565308	-0.2394	0.055977885	-0.88	0.0829302	-0.88	0.023842433
0.24	0.023068051	1.24	0.012687428	2.03	0.269511726	1.24	0.0153787											-2.71	0.006565308	-0.2199	0.069799585	-0.8599	0.065307533	-0.8599	0.032826538
0.25	0.024221453	1.25	0.017685506	2.04	0.181084198	1.25	0.019607843											-2.7	0.007601935	-0.1994	0.099861783	-0.84	0.048721493	-0.84	0.022805805
0.26	0.021145713	1.26	0.014609765	2.05	0.096116878	1.26	0.01384083											-2.69	0.00691085	-0.1799	0.164823773	-0.16	0.428472702	-0.16	0.425017277
0.27	0.017685506	1.27	0.018069973	2.06	0.063821607	1.27	0.020376778											-2.68	0.00967519	-0.1595	0.227021424	-0.1397	0.762957844	-0.1396	0.604008293
0.28	0.028450596	1.28	0.0153787	2.07	0.043444829	1.28	0.019607843											-2.67	0.008984105	-0.1392	0.386316517	-0.1193	1.157912923	-0.1193	1.072563925
0.29	0.023068051	1.29	0.018454441	2.08	0.027681661	1.29	0.015763168											-2.66	0.008638563	-0.1199	0.616102281	-0.1	2.03731859	-0.099	1.813752592
0.3	0.024605921	1.3	0.016532103	2.09	0.022683583	1.3	0.0153787											-2.65	0.00414651	-0.0996	1.092950933	-0.0797	3.489979267	-0.0799	2.912232205
0.31	0.023068051	1.31	0.015763168	2.1	0.023068051	1.31	0.015763168											-2.64	0.006219765	-0.0794	1.923635107	-0.0596	7.187975121	-0.0597	4.736005529
0.32	0.0153787	1.32	0.011149558	2.11	0.013071895	1.32	0.016147636											-2.63	0.007601935	-0.0592	3.753282654	-0.0394	13.5252246	-0.0396	9.234623359
0.33	0.023452518	1.33	0.022299116	2.12	0.018454441	1.33	0.017301038											-2.62	0.008638563	-0.0391	7.445404285	-0.0193	16.13510712	-0.0195	16.94816862
0.34	0.018454441	1.34	0.017301038	2.13	0.014225298	1.34	0.019223376											-2.61	0.00691085	-0.019	11.40393918	0.0007	14.68555632	0.0005	19.22080166
0.35	0.027297193	1.35	0.017301038	2.14	0.011918493	1.35	0.016147636											-2.5999	0.008984105	0.001	10.79682101	0.0207	10.25259157	0.0205	16.73911541
0.36	0.025374856	1.36	0.013071895	2.15	0.0153787	1.36	0.011918493											-2.59	0.006219765	0.021	7.953351762	0.0406	5.53455425	0.0404	10.93849343
0.37	0.020761246	1.37	0.014994233			1.37	0.016916571											-2.58	0.007601935	0.0409	4.247753974	0.0604	2.299585349	0.0603	5.568417415
0.38	0.021145713	1.38	0.017685506			1.38	0.019223376											-2.57	0.006565308	0.0608	1.764340014	0.0803	0.973393227	0.0801	2.151347616
0.39	0.023836986	1.39	0.016532103			1.39	0.014225298											-2.56	0.009329648	0.0806	0.689702833	0.1	0.662750518	0.1008	1.130960608
0.4	0.026143791	1.4	0.015763168			1.4	0.016147636											-2.55	0.00552868	0.1004	0.427436075	0.1208	0.459571527	0.1205	0.748790601
0.41	0.019992311	1.41	0.019223376			1.41	0.014609765											-2.54	0.00552868	0.1201	0.282308224	0.1405	0.326192122	0.1402	0.551485833
0.42	0.022299116	1.42	0.0153787			1.42	0.014609765											-2.53	0.006219765	0.1406	0.209398756	0.8607	0.189357291	0.84	0.02073255
0.43	0.018069973	1.43	0.019607843			1.43	0.0153787											-2.52	0.006219765	0.1602	0.153075328	0.8807	0.310297167	0.8601	0.023151348
0.44	0.018838908	1.44	0.016147636			1.44	0.011918493											-2.5099	0.008984105	0.1805	0.105736006	0.9006	0.526606773	0.88	0.021423635
0.45	0.021145713	1.45	0.01384083			1.45	0.011918493											-2.5	0.006565308	0.2005	0.094678645	0.9207	1.016931583	0.9001	0.033517623
0.46	0.024990388	1.46	0.017685506			1.46	0.014609765											-2.49	0.007947478	0.2205	0.074982723	0.9408	2.214927436	0.92	0.033863165
0.47	0.021145713	1.47	0.016532103			1.47	0.013071895											-2.48	0.005874223	0.2406	0.063925363	0.9605	4.124049758	0.9401	0.03455425
0.48	0.025374856	1.48	0.0153787			1.48	0.013456363											-2.47	0.009329648	0.2604	0.050794748	0.9805	5.223911541	0.9601	0.039737388
0.49	0.025374856	1.49	0.012687428			1.49	0.016147636											-2.46	0.007947478	0.2805	0.043192813	1.0008	4.221147201	0.9801	0.03870076
0.5	0.025759323	1.5	0.014609765			1.5	0.016916571											-2.45	0.004837595	0.3006	0.03455425	1.0208	2.634761576	1	0.040774015
0.51	0.022683583	1.51	0.013071895			1.51	0.011149558											-2.44	0.004492053	0.3207	0.02211472	1.0408	1.285072564	1.0201	0.04422944
0.52	0.021530181	1.52	0.011149558			1.52	0.011534025											-2.43	0.00691085	0.3407	0.025570145	1.0607	0.48064962	1.0401	0.032135453
0.53	0.020376778	1.53	0.013071895			1.53	0.018454441											-2.42	0.006219765	0.3607	0.016240498	1.0809	0.189357291	1.06	0.031098825
0.54	0.024221453	1.54	0.01384083			1.54	0.014994233											-2.41	0.00691085	0.3808	0.019004838	1.1009	0.126814098	1.08	0.035590878
0.55	0.021530181	1.55	0.012687428			1.55	0.012687428											-2.4	0.006565308	0.4005	0.016240498	1.1208	0.076710435	1.1001	0.028680028
0.56	0.021530181	1.56	0.011534025			1.56	0.017685506											-2.3899	0.00552868	0.4207	0.01658604	1.1408	0.05943331	1.1202	0.025224603
0.57	0.024990388	1.57	0.013456363			1.57	0.011149558											-2.38	0.006219765	0.4407	0.014167243	1.1611	0.042156185	1.1399	0.020041465
0.58	0.023068051	1.58	0.013456363			1.58	0.013071895											-2.37	0.007601935	0.4607	0.011402903	1.8607	0.029716655	1.1609	0.019004838
0.59	0.020376778	1.59	0.014609765			1.59	0.011534025											-2.36	0.003800968	0.4807	0.013130615	1.8807	0.055977885	1.8601	0.010366275
0.6	0.024605921	1.6	0.016916571			1.6	0.011534025											-2.35	0.006219765	0.5008	0.012093988	1.9006	0.106772633	1.8799	0.02073255
0.61	0.018069973	1.61	0.016916571			1.61	0.013456363											-2.34	0.008638563	0.5209	0.010366275	1.9208	0.205252246	1.9002	0.048721493
0.62	0.022299116	1.62	0.013456363			1.62	0.014225298											-2.3299	0.007601935	0.5408	0.008638563	1.9406	0.383206634	1.92	0.071527298
0.63	0.023452518	1.63	0.01384083			1.63	0.014225298											-2.3199	0.006219765	0.5608	0.007601935	1.9608	0.638908086	1.9401	0.138217001
0.64	0.023452518	1.64	0.013456363			1.64	0.013456363											-2.31	0.003800968	0.5809	0.011402903	1.9806	0.667242571	1.9599	0.324809952
0.65	0.019607843	1.65	0.011534025			1.65	0.017301038											-2.3	0.00552868	0.6007	0.00829302	2.0009	0.528334485	1.9801	0.583275743
0.66	0.022299116	1.66	0.014225298			1.66	0.017301038											-2.2899	0.006565308	0.6208	0.007947478	2.0209	0.322736697	1.9999	0.731859019
0.67	0.021145713	1.67	0.013456363			1.67	0.016147636											-2.28	0.00967519	0.6409	0.011402903	2.041	0.158949551	2.0202	0.609191431
0.68	0.027681661	1.68	0.014994233			1.68	0.010380623											-2.27	0.008984105	0.661	0.018659295	2.061	0.059087768	2.04	0.400829302
0.69	0.020761246	1.69	0.011149558			1.69	0.018069973											-2.2599	0.00552868	0.6809	0.01658604	2.0809	0.03178991	2.0601	0.198686938
0.7	0.017301038	1.7	0.008842753			1.7	0.0153787											-2.2499	0.006219765	0.7009	0.01105736	2.1011	0.013476158	2.0801	0.068762958
0.71	0.021145713	1.71	0.015763168			1.71	0.012687428											-2.24	0.010711818	0.7209	0.015549413	2.1214	0.012785073	2.1001	0.021423635
0.72	0.022299116	1.72	0.0153787			1.72	0.013071895											-2.23	0.008638563	0.7409	0.015549413	2.1413	0.007601935	2.12	0.01520387
0.73	0.020376778	1.73	0.014609765			1.73	0.01230296											-2.22	0.008638563	0.761	0.027297858	2.1612	0.006219765	2.1402	0.008984105
0.74	0.023836986	1.74	0.008842753			1.74	0.013456363											-2.21	0.007256393	0.781	0.038009675	2.8608	0.070836213	2.1609	0.010711818
0.75	0.018838908	1.75	0.008458285			1.75	0.01230296											-2.2	0.007256393	0.8011	0.054941258	2.8809	0.162059433	2.86	0.017277125
0.76	0.016532103	1.76	0.014225298			1.76	0.014994233											-2.19	0.007256393	0.8211	0.08984105	2.9008	0.383206634	2.88	0.01520387
0.77	0.024990388	1.77	0.014609765			1.77	0.014225298											-2.18	0.005183138	0.841	0.156876296	2.9207	1.010020733	2.9002	0.023151348
0.78	0.025759323	1.78	0.011149558			1.78	0.014225298											-2.17	0.00691085	0.8612	0.294402211	2.9411	2.302349689	2.9201	0.024187975
0.79	0.018838908	1.79	0.008842753			1.79	0.014994233											-2.16	0.008984105	0.8811	0.481686247	2.9611	3.487214927	2.9399	0.020041465
0.8	0.021145713	1.8	0.022683583			1.8	0.015763168											-2.15	0.012093988	0.9011	0.888044229	2.9811	3.401520387	2.96	0.027988943
0.81	0.018838908	1.81	0.01384083			1.81	0.016916571											-2.14	0.010020733	0.9209	1.446786455	3.001	2.634761576	2.9801	0.021769178
0.82	0.022299116	1.82	0.016532103			1.82	0.013071895											-2.1299	0.01243953	0.9411	3.000345543	3.0212	1.455079475	3	0.028334485
0.83	0.023068051	1.83	0.017301038			1.83	0.013456363											-2.12	0.013130615	0.9611	6.00691085	3.0413	0.676917761	3.02	0.035245335
0.84	0.023068051	1.84	0.018454441			1.84	0.013071895											-2.1099	0.021769178	0.981	8.901520387	3.0613	0.328610919	3.0402	0.025915688
0.85	0.021914648	1.85	0.022299116			1.85	0.011149558											-2.1	0.028334485	1.001	8.505874223	3.0813	0.117484451	3.0602	0.019004838
0.86	0.026528258	1.86	0.024990388			1.86	0.014994233											-2.09	0.039737388	1.0211	5.815134762	3.1014	0.056323428	3.08	0.024533518
0.87	0.028450596	1.87	0.039984621			1.87	0.01076509											-2.0799	0.06081548	1.0411	2.9723566	3.1211	0.027988943	3.1	0.01796821
0.88	0.036524414	1.88	0.078046905			1.88	0.01230296											-2.07	0.086040083	1.0609	1.227366966	3.1411	0.014167243	3.12	0.018659295
0.89	0.06343714	1.89	0.112264514			1.89	0.016532103											-2.06	0.129923981	1.081	0.413268832	3.1608	0.008984105	3.1403	0.011748445
0.9	0.126874279	1.9	0.187235679			1.9	0.01384083											-2.0499	0.187284036	1.101	0.232895646			3.1608	0.017622668
0.91	0.211457132	1.91	0.317570165			1.91	0.013456363											-2.04	0.291292329	1.1209	0.163787146
0.92	0.281814687	1.92	0.574009996			1.92	0.014225298											-2.03	0.434692467	1.1408	0.104008293
0.93	0.521722414	1.93	1.064590542			1.93	0.011534025											-2.0199	0.587767795	1.1608	0.0829302
0.94	0.950403691	1.94	2.205305652			1.94	0.014994233											-2.0099	0.818244644	1.181	0.054941258
0.95	1.838908112	1.95	3.977316417			1.95	0.0153787											-2	0.871803732	1.2008	0.036281963
0.96	3.424836601	1.96	6.217224145			1.96	0.014225298											-1.99	0.889426399	1.2209	0.027988943
0.97	5.529796232	1.97	8.685121107			1.97	0.016532103											-1.9799	0.779543884	1.241	0.019004838
0.98	7.874663591	1.98	10.2887351			1.98	0.014609765											-1.97	0.624740843	1.2608	0.014167243
0.99	9.332948866	1.99	10.67781622			1.99	0.01076509											-1.96	0.47788528	1.2811	0.01520387
1	9.300269127	2	10.47866205			2	0.021530181											-1.95	0.315825847	1.301	0.008638563
1.01	7.232218378	2.01	8.842752787			2.01	0.011918493											-1.9399	0.210780926	1.3208	0.01105736
1.02	4.980776624	2.02	7.054978854			2.02	0.014609765											-1.9299	0.119557706	1.341	0.011402903
1.03	2.819300269	2.03	5.208765859			2.03	0.011918493											-1.92	0.068417415	1.3609	0.010366275
1.04	1.565551711	2.04	3.334871203			2.04	0.011534025											-1.91	0.031098825	1.3809	0.012785073
1.05	0.915417147	2.05	1.995770857			2.05	0.014225298											-1.8999	0.028680028	1.4009	0.011748445
1.06	0.507881584	2.06	1.249519416			2.06	0.017301038											-1.89	0.027297858	1.4208	0.014512785
1.07	0.345251826	2.07	0.673587082			2.07	0.008458285											-1.88	0.022805805	1.441	0.011748445
1.08	0.23183391	2.08	0.341407151			2.08	0.01384083											-1.87	0.01935038	1.461	0.010020733
1.09	0.174163783	2.09	0.177239523			2.09	0.009996155											-1.86	0.01658604	1.4808	0.008638563
1.1	0.113802384	2.1	0.06651288			2.1	0.0153787											-1.8499	0.008638563	1.5011	0.007601935
1.11	0.080738178	2.11	0.039600154			2.11	0.009611688											-1.84	0.013130615	1.5211	0.006219765
1.12	0.071895425	2.12	0.018838908			2.12	0.013071895											-1.83	0.014512785	1.5409	0.008638563
1.13	0.046905037	2.13	0.018069973			2.13	0.009996155											-1.82	0.013130615	1.561	0.004492053
1.14	0.036908881	2.14	0.017301038			2.14	0.008073818											-1.81	0.015549413	1.5808	0.00552868
1.15	0.029603998	2.15	0.011534025			2.15	0.008458285											-1.8	0.013476158	1.6011	0.00829302
1.16	0.030757401	2.16	0.009996155			2.16	0.011149558											-1.79	0.013130615	1.621	0.007256393
1.17	0.022299116	2.17	0.014225298			2.17	0.011534025											-1.7799	0.01520387	1.6411	0.010020733
1.18	0.026143791	2.18	0.011534025			2.18	0.015763168											-1.7699	0.007947478	1.6612	0.005183138
1.19	0.024221453	2.19	0.009996155			2.19	0.01076509											-1.76	0.013130615	1.681	0.006219765
1.2	0.025374856	2.2	0.013071895			2.2	0.008458285											-1.75	0.010366275	1.7012	0.002418798
1.21	0.019607843	2.21	0.008073818			2.21	0.00922722											-1.74	0.010366275	1.721	0.006565308
1.22	0.019992311	2.22	0.005767013			2.22	0.010380623											-1.7299	0.011748445	1.7411	0.006219765
1.23	0.022299116	2.23	0.009611688			2.23	0.008458285											-1.72	0.009329648	1.7608	0.007947478
1.24	0.020761246	2.24	0.008458285			2.24	0.01076509											-1.71	0.007947478	1.7811	0.00414651
1.25	0.016147636	2.25	0.006535948			2.25	0.007304883											-1.6999	0.012093988	1.8009	0.00552868
1.26	0.016532103																	-1.69	0.007601935	1.8211	0.009329648
1.27	0.026143791																	-1.6799	0.007256393	1.841	0.01796821
1.28	0.021530181																	-1.67	0.007947478	1.8609	0.024533518
1.29	0.018454441																	-1.66	0.010366275	1.881	0.04008293
1.3	0.020376778																	-1.6499	0.010020733	1.9011	0.065998618
1.31	0.022299116																	-1.64	0.007947478	1.9211	0.125431928
1.32	0.018069973																	-1.63	0.00967519	1.9411	0.257083621
1.33	0.019992311																	-1.62	0.010711818	1.9612	0.446440912
1.34	0.011918493																	-1.6099	0.00691085	1.981	0.691430546
1.35	0.014994233																	-1.5999	0.00552868	2.001	0.608154803
1.36	0.019607843																	-1.59	0.00967519	2.0211	0.362128542
1.37	0.018069973																	-1.58	0.006219765	2.0408	0.191776088
1.38	0.023068051																	-1.57	0.007256393	2.0608	0.072218383
1.39	0.021530181																	-1.5599	0.007256393	2.081	0.029371113
1.4	0.019223376																	-1.5499	0.007601935	2.1008	0.014858328
1.41	0.021914648																	-1.54	0.010366275	2.1207	0.013476158
1.42	0.01230296																	-1.53	0.007947478	2.1408	0.00967519
1.43	0.020761246																	-1.52	0.006219765	2.1608	0.008984105
1.44	0.015763168																	-1.5099	0.009329648	2.181	0.00552868
1.45	0.018838908																	-1.4999	0.006565308	2.2011	0.007601935
1.46	0.019992311																	-1.49	0.00829302
1.47	0.011149558																	-1.48	0.008638563
1.48	0.015763168																	-1.47	0.00829302
1.49	0.018069973																	-1.4599	0.010366275
1.5	0.014225298																	-1.4499	0.007256393
1.51	0.020761246																	-1.44	0.007601935
1.52	0.019223376																	-1.43	0.007601935
1.53	0.014609765																	-1.4199	0.00552868
1.54	0.016916571																	-1.41	0.005874223
1.55	0.018838908																	-1.4	0.005874223
1.56	0.016916571																	-1.39	0.005874223
1.57	0.014609765																	-1.38	0.008638563
1.58	0.019223376																	-1.37	0.00829302
1.59	0.015763168																	-1.36	0.00967519
1.6	0.011149558																	-1.3499	0.00691085
1.61	0.0153787																	-1.34	0.006565308
1.62	0.014994233																	-1.33	0.00967519
1.63	0.016916571																	-1.32	0.00691085
1.64	0.014609765																	-1.31	0.0138217
1.65	0.018454441																	-1.2999	0.01520387
1.66	0.011918493																	-1.2899	0.016240498
1.67	0.011149558																	-1.28	0.010366275
1.68	0.0153787																	-1.27	0.015894955
1.69	0.018838908																	-1.26	0.016240498
1.7	0.016916571																	-1.2499	0.015549413
1.71	0.012687428																	-1.24	0.019695923
1.72	0.019607843																	-1.23	0.02626123
1.73	0.017301038																	-1.22	0.02626123
1.74	0.018069973																	-1.21	0.02626123
1.75	0.019223376																	-1.2	0.04284727
1.76	0.016532103																	-1.1899	0.0552868
1.77	0.016532103																	-1.18	0.073946095
1.78	0.014609765																	-1.17	0.104699378
1.79	0.013071895																	-1.16	0.141326883
1.8	0.019223376																	-1.15	0.198686938
1.81	0.011918493																	-1.14	0.235314444
1.82	0.016916571																	-1.1299	0.341395992
1.83	0.014994233																	-1.12	0.45162405
1.84	0.011918493																	-1.1099	0.609536973
1.85	0.019607843																	-1.1	0.751900484
1.86	0.013071895																	-1.09	1.129232896
1.87	0.018454441																	-1.08	1.612646856
1.88	0.028066128																	-1.07	2.116793366
1.89	0.039984621																	-1.0599	2.848652384
1.9	0.053440984																	-1.05	4.455079475
1.91	0.08342945																	-1.0399	6.049412578
1.92	0.181084198																	-1.03	8.468901175
1.93	0.521337947																	-1.02	11.26814098
1.94	1.522875817																	-1.01	13.66551486
1.95	4.351018839																	-0.9999	14.01520387
1.96	8.84083045																	-0.9899	13.94505874
1.97	14.0130719																	-0.9799	12.00069109
1.98	16.48019992																	-0.9699	10.08949551
1.99	20.16916571																	-0.96	6.899101589
2	21.30642061																	-0.95	4.714236351
2.01	20.50903499																	-0.94	3.050449205
2.02	16.58861976																	-0.93	1.624049758
2.03	12.96270665																	-0.9199	0.866275052
2.04	8.612841215																	-0.9099	0.575328265
2.05	5.502883506																	-0.8999	0.374913614
2.06	3.121491734																	-0.8899	0.269523151
2.07	1.78200692																	-0.88	0.204215619
2.08	0.935409458																	-0.87	0.152038701
2.09	0.387543253																	-0.86	0.115411196
2.1	0.15916955																	-0.85	0.102280581
2.11	0.065743945																	-0.84	0.074982723
2.12	0.034602076																	-0.83	0.0691085
2.13	0.018069973																	-0.82	0.052868003
2.14	0.0153787																	-0.81	0.03731859
2.15	0.016147636																	-0.8	0.030062198
2.16	0.01230296																	-0.79	0.03178991
2.17	0.011534025																	-0.78	0.023151348
2.18	0.008073818																	-0.77	0.023842433
2.19	0.008458285																	-0.76	0.02073255
2.2	0.013456363																	-0.75	0.02349689
2.21	0.013456363																	-0.74	0.0138217
2.22	0.008073818																	-0.7299	0.012785073
2.23	0.011918493																	-0.72	0.014167243
2.24	0.011534025																	-0.71	0.01520387
2.25	0.009996155																	-0.6992	0.016931583
2.26	0.010380623																	-0.69	0.011402903
2.27	0.009611688																	-0.6793	0.010020733
2.28	0.008458285																	-0.67	0.010020733
2.29	0.011149558																	-0.6593	0.007947478
2.3	0.008458285																	-0.65	0.007256393
2.31	0.008842753																	-0.6394	0.010020733
2.32	0.009611688																	-0.6299	0.008638563
2.33	0.008073818																	-0.6193	0.011402903
2.34	0.009996155																	-0.6099	0.010366275
2.35	0.011918493																	-0.5993	0.009329648
2.36	0.007304883																	-0.5899	0.006219765
2.37	0.009996155																	-0.5793	0.00691085
2.38	0.00922722																	-0.57	0.01243953
2.39	0.007304883																	-0.5594	0.008638563
2.4	0.008842753																	-0.55	0.008984105
2.41	0.00922722																	-0.5394	0.007256393
2.42	0.013071895																	-0.5299	0.00552868
2.43	0.012687428																	-0.5194	0.011402903
2.44	0.005382545																	-0.5099	0.00967519
2.45	0.006920415																	-0.4994	0.010711818
2.46	0.00615148																	-0.49	0.007601935
2.47	0.00768935																	-0.4794	0.006565308
2.48	0.00768935																	-0.4699	0.011402903
2.49	0.013071895																	-0.4594	0.010711818
2.5	0.007304883																	-0.45	0.011402903
2.51	0.005767013																	-0.4395	0.011402903
2.52	0.008458285																	-0.43	0.011402903
2.53	0.008458285																	-0.4195	0.01105736
2.54	0.006920415																	-0.41	0.012093988
2.55	0.006535948																	-0.3995	0.008638563
2.56	0.009996155																	-0.3899	0.010711818
2.57	0.009996155																	-0.3795	0.010711818
2.58	0.00922722																	-0.3699	0.009329648
2.59	0.00922722																	-0.3595	0.015549413
2.6	0.005767013																	-0.3499	0.016240498
2.61	0.008458285																	-0.3396	0.02073255
2.62	0.00768935																	-0.3292	0.01520387
2.63	0.006920415																	-0.32	0.023842433
2.64	0.00615148																	-0.3096	0.033517623
2.65	0.009611688																	-0.2993	0.045957153
2.66	0.007304883																	-0.29	0.056323428
2.67	0.00615148																	-0.2796	0.045266068
2.68	0.00768935																	-0.2693	0.027988943
2.69	0.00922722																	-0.2599	0.02626123
2.7	0.008842753																	-0.2496	0.031444368
2.7098	0.008458285																	-0.2393	0.02626123
2.72	0.007304883																	-0.23	0.032480995
2.7299	0.01076509																	-0.2197	0.03317208
2.74	0.005382545																	-0.2094	0.040774015
2.7499	0.006535948																	-0.1992	0.044574983
2.7599	0.008842753																	-0.19	0.06081548
2.7699	0.007304883																	-0.1798	0.075673808
2.7799	0.008458285																	-0.1696	0.086731168
2.79	0.00768935																	-0.1594	0.107118176
2.8	0.007304883																	-0.1492	0.122322046
2.81	0.005767013																	-0.14	0.172080166
2.82	0.00615148																	-0.1298	0.196613683
2.83	0.007304883																	-0.1197	0.279889426
2.84	0.008073818																	-0.1095	0.349343469
2.85	0.01076509																	-0.0994	0.438493435
2.86	0.006920415																	-0.0893	0.588113338
2.87	0.008458285																	-0.0792	0.800276434
2.88	0.006920415																	-0.07	1.02073255
2.89	0.009611688																	-0.0599	1.375950242
2.9	0.013071895																	-0.0498	2.012785073
2.91	0.013071895																	-0.0398	3.001036628
2.92	0.022683583																	-0.0297	4.143400138
2.93	0.027297193																	-0.0197	5.361437457
2.94	0.053056517																	-0.0097	6.878023497
2.95	0.070357555																	0.0003	7.540428473
2.96	0.128412149																	0.0103	7.159640636
2.97	0.173779316																	0.0203	5.880096752
2.98	0.226066897																	0.0303	4.758465791
2.99	0.270280661																	0.0403	3.287145819
3	0.292579777																	0.0502	2.106772633
3.01	0.274894271																	0.0601	1.300621977
3.02	0.243752403																	0.0706	0.709053214
3.03	0.190311419																	0.0805	0.430545957
3.04	0.138408304																	0.0904	0.287491361
3.05	0.092272203																	0.1003	0.215272979
3.06	0.055747789																	0.1101	0.177954388
3.07	0.034602076																	0.1206	0.124740843
3.08	0.021530181																	0.1304	0.115411196
3.09	0.015763168																	0.1403	0.102626123
3.1	0.01076509																	0.1501	0.098479613
3.11	0.007304883																	0.1607	0.096406358
3.12	0.003460208																	0.1704	0.072218383
3.13	0.007304883																	0.1802	0.05666897
3.14	0.00615148																	0.1907	0.046648238
3.15	0.007304883																	0.2004	0.054250173
3.16	0.007304883																	0.2102	0.039737388
3.17	0.006535948																	0.2208	0.043883898
3.18	0.00461361																	0.2305	0.040428473
3.19	0.006535948																	0.2402	0.03455425
3.2	0.008842753																	0.2508	0.027297858
3.21	0.00461361																	0.2604	0.03040774
3.22	0.006920415																	0.2701	0.028680028
3.23	0.005382545																	0.2808	0.023151348
3.24	0.005767013																	0.2904	0.020387008
3.25	0.007304883																	0.3009	0.021769178
																		0.3104	0.021423635
																		0.3209	0.017277125
																		0.3304	0.01658604
																		0.3408	0.01520387
																		0.3503	0.016240498
																		0.3607	0.01520387
																		0.3702	0.012093988
																		0.3807	0.013130615
																		0.3901	0.014167243
																		0.4008	0.014512785
																		0.4102	0.01520387
																		0.4209	0.01243953
																		0.4302	0.009329648
																		0.4409	0.012785073
																		0.4503	0.01105736
																		0.4607	0.013476158
																		0.4708	0.012093988
																		0.4801	0.010020733
																		0.4908	0.0138217
																		0.5001	0.010366275
																		0.5108	0.01243953
																		0.5201	0.010020733
																		0.5307	0.01243953
																		0.5407	0.010366275
																		0.5507	0.008638563
																		0.5608	0.01105736
																		0.5708	0.010020733
																		0.5808	0.010711818
																		0.5908	0.010020733
																		0.6008	0.008638563
																		0.6108	0.015894955
																		0.6209	0.013130615
																		0.6309	0.007947478
																		0.6408	0.010711818
																		0.6508	0.0138217
																		0.6607	0.013476158
																		0.6708	0.01520387
																		0.6807	0.01520387
																		0.6907	0.02073255
																		0.7009	0.02487906
																		0.7109	0.026952315
																		0.7209	0.019004838
																		0.7309	0.016931583
																		0.7409	0.022805805
																		0.7508	0.018659295
																		0.7608	0.026606773
																		0.7708	0.029371113
																		0.7808	0.031444368
																		0.7909	0.0414651
																		0.801	0.048030408
																		0.8109	0.06634416
																		0.8209	0.082584658
																		0.831	0.108845888
																		0.8408	0.138217001
																		0.8508	0.191430546
																		0.8607	0.243953006
																		0.8707	0.338631652
																		0.8808	0.49447132
																		0.8908	0.641672426
																		0.9009	0.832411887
																		0.9108	1.164132688
																		0.9208	1.685210781
																		0.9307	2.040774015
																		0.9407	2.802004147
																		0.9508	4.622667588
																		0.9607	6.520387008
																		0.9708	8.657912923
																		0.9808	11.21976503
																		0.9909	13.39288182
																		1.0007	13.97131997
																		1.0107	13.27988943
																		1.0207	11.66067726
																		1.0308	9.236696614
																		1.0408	6.543883898
																		1.0509	4.48341396
																		1.0609	2.928818245
																		1.0707	1.627505183
																		1.0806	1.039737388
																		1.0907	0.621630961
																		1.1008	0.44333103
																		1.1105	0.350034554
																		1.1208	0.280926054
																		1.1307	0.232204561
																		1.1405	0.196959226
																		1.1506	0.187629578
																		1.1607	0.135452661
																		1.1707	0.116793366
																		1.1807	0.08984105
																		1.1908	0.079129233
																		1.2007	0.058396683
																		1.2107	0.049412578
																		1.221	0.039046303
																		1.231	0.028334485
																		1.2409	0.025224603
																		1.2509	0.02211472
																		1.2608	0.01935038
																		1.2708	0.018313753
																		1.281	0.016240498
																		1.291	0.014167243
																		1.3008	0.012093988
																		1.311	0.01243953
																		1.3209	0.012093988
																		1.331	0.007947478
																		1.3411	0.00829302
																		1.3511	0.006565308
																		1.3612	0.00829302
																		1.3712	0.007601935
																		1.3811	0.00691085
																		1.3913	0.007947478
																		1.4012	0.009329648
																		1.4112	0.00829302
																		1.4211	0.00829302
																		1.431	0.00829302
																		1.4411	0.005183138
																		1.4512	0.005183138
																		1.4611	0.00829302
																		1.4711	0.01105736
																		1.4809	0.006219765
																		1.4912	0.00967519
																		1.5011	0.009329648
																		1.5111	0.009329648
																		1.5211	0.011748445
																		1.5309	0.010020733
																		1.541	0.007947478
																		1.551	0.008984105
																		1.561	0.00691085
																		1.5708	0.010020733
																		1.5809	0.009329648
																		1.5909	0.00967519
																		1.601	0.00829302
																		1.6109	0.00691085
																		1.6208	0.007947478
																		1.6308	0.013476158
																		1.6409	0.007256393
																		1.6509	0.008984105
																		1.6608	0.007947478
																		1.6709	0.008638563
																		1.681	0.008984105
																		1.691	0.013476158
																		1.7009	0.012785073
																		1.7107	0.014858328
																		1.721	0.010711818
																		1.731	0.011402903
																		1.7407	0.01105736
																		1.7508	0.008638563
																		1.7608	0.011748445
																		1.771	0.01243953
																		1.781	0.013130615
																		1.7908	0.014858328
																		1.8008	0.012093988
																		1.811	0.0138217
																		1.821	0.014858328
																		1.8309	0.016931583
																		1.8409	0.0138217
																		1.851	0.020041465
																		1.861	0.025915688
																		1.871	0.02487906
																		1.881	0.028680028
																		1.891	0.029371113
																		1.9011	0.043883898
																		1.911	0.056323428
																		1.921	0.068417415
																		1.931	0.099861783
																		1.9411	0.151002073
																		1.9509	0.227021424
																		1.9611	0.322045612
																		1.971	0.446786455
																		1.9811	0.578438148
																		1.991	0.752591569
																		2.0011	0.887007602
																		2.0111	0.813061507
																		2.0211	0.719419489
																		2.0311	0.632688321
																		2.0413	0.440221147
																		2.0512	0.327228749
																		2.0611	0.215618521
																		2.0711	0.118866621
																		2.0812	0.08154803
																		2.0912	0.06081548
																		2.101	0.04008293
																		2.1112	0.034899793
																		2.1211	NaN
