# Supplementary material for: Extended anharmonic collapse of phonon dispersions in SnS and SnSe
Source: Nat Commun. 2020 Sep 4;11:4430. doi: 10.1038/s41467-020-18121-4 (PMC7474096; doi:10.1038/s41467-020-18121-4)
Supplement: Supplementary file 3 — Source Data [file 41467_2020_18121_MOESM3_ESM.zip › Source Data/Fig_3.csv]

Panel a													Panel b													Panel c																		Panel d
293K		583K		749K		844K		872K		877K			872K			879K			960K			1050K				CTAX (201)			CNCS (201)			HB3 (002)			CNCS (002)			Raman			Simulation			CTAX (201)			CNCS (201)
Energy (meV)	Chi(E)	Energy (meV)	Chi(E)	Energy (meV)	Chi(E)	Energy (meV)	Chi(E)	Energy (meV)	Chi(E)	Energy (meV)	Chi(E)		Energy (meV)	Chi(E)	Chi error	Energy (meV)	Chi(E)	Chi error	Energy (meV)	Chi(E)	Chi error	Energy (meV)	Chi(E)	Chi error		T_exp (K)	Energy (meV)	Energy error (meV)	T_exp (K)	Energy (meV)	Energy error (meV)	T_exp (K)	Energy (meV)	Energy error (meV)	T_exp (K)	Energy (meV)	Energy error (meV)	T_exp (K)	Energy (meV)	Energy error (meV)	T_sim (K)	Energy (meV)		T_exp (K)	Linewidth (meV)	Linewidth error (meV)	T_exp (K)	Linewidth (meV)	Linewidth error (meV)
0.958347249	-0.056221556	0.958347249	-0.057311832	0.814561464	-0.018209478	0.752818419	0.114230987	0.613551241	0.050937061	0.613551241	0.243054324		-4.4	5.57E-07	6.51E-08	-3.6	1.06E-06	6.28E-08	-4.4	9.71E-07	9.39E-08	-4	8.89E-07	9.76E-08		295	5.024	0.047491277	300	5.1441	0.06745	300	5.1347739	0.039451254	300	5.0275	0.021	293.14241	4.87	0.0175	0	5.0447		295	0.24865404	0.3726	300	0.11396	0.35185
1.03584609	0.093461892	1.03584609	0.086852893	0.892068984	-0.096547061	0.830597589	0.027793793	0.691072436	-0.013382349	0.691072436	0.26092895		-4.2	5.56E-07	6.59E-08	-3.4	1.11E-06	6.44E-08	-4.2	1.05E-06	9.76E-08	-3.8	8.31E-07	9.41E-08		527.4905	4.3436487	0.033778933	667	4.4708	0.0745	500	4.742319	0.024976928	525	4.6665	0.0219	380.363788	4.75	0.02	100	4.92065		527.4905	0.51339553	0.38459834	667	0.46886	0.30255
1.113605298	0.050443434	1.113605298	-0.086711154	0.96983935	0.006206686	0.908103868	0.088889345	0.768855783	0.108404607	0.768855783	0.517263667		-4	6.42E-07	6.94E-08	-3.2	1.20E-06	6.70E-08	-4	1.02E-06	9.60E-08	-3.6	9.32E-07	9.94E-08		799.6745	3.2069803	0.018633504				600	4.5046864	0.024225063	590	4.5659	0.0088	481.78819	4.62	0.01	200	4.67255		799.6745	0.97629807	0.086693241
1.191360786	-0.022440473	1.191360786	0.031409414	1.047603517	-0.002082716	0.985872995	0.113241192	0.846367146	0.22435926	0.846367146	0.79367455		-3.8	5.47E-07	6.71E-08	-3	1.16E-06	6.58E-08	-3.8	1.03E-06	9.64E-08	-3.4	1.05E-06	1.05E-07		864.3182	2.3211538	0.014512566				700	4.0529456	0.027030333	667	4.279	0.0115	530.30253	4.45	0.03	300	4.42445		864.3182	1.0807543	0.06262948
1.268843509	0.225299859	1.268843509	0.146584567	1.125096159	0.107723459	1.063369356	0.153438417	0.924139992	0.225901303	0.924139992	0.957932917		-3.6	5.38E-07	6.76E-08	-2.8	1.40E-06	7.25E-08	-3.6	9.56E-07	9.24E-08	-3.2	1.14E-06	1.09E-07		934.6324	0.9015954	0.008523436				740	3.9263768	0.030072958				616.31817	4.16	0.01	400	4.01095		934.6324	1.4482593	0.030975695
1.346589078	-0.145780327	1.346589078	-0.048505883	1.202850407	-0.015288185	1.141128563	-0.027084389	1.001640073	0.34673216	1.001640073	1.104284651		-3.4	6.38E-07	7.15E-08	-2.6	1.44E-06	7.31E-08	-3.4	1.08E-06	9.78E-08	-3	1.14E-06	1.08E-07		1002.6784	1.0780907	0.014874516				763	3.5881605	0.059139897				641.19245	4.08	0.02	500	3.308		1002.6784	1.3423818	0.054903757
1.424060642	-0.025900314	1.424060642	-0.092236053	1.28033189	0.015639571	1.218613766	-0.007566599	1.079403	0.432065824	1.079403	0.994357325		-3.2	6.49E-07	7.26E-08	-2.4	1.85E-06	8.27E-08	-3.2	1.08E-06	9.72E-08	-2.8	1.22E-06	1.11E-07		610	4.3721568	0.035200358				970	1.4734459	0.031045305				665.97179	4.01	0.02	550	2.8118		610	0.44195597	0.1691478
1.501795053	-0.353814107	1.501795053	0.021914012	1.35807622	0.015495002	1.296361815	0.058261976	1.157159728	0.585157426	1.157159728	1.282051432		-3	8.00E-07	7.75E-08	-2.2	2.03E-06	8.56E-08	-3	1.17E-06	1.01E-07	-2.6	1.51E-06	1.22E-07		866	2.1907223	0.036779299										675.65567	3.93	0.04	600	1.9848		866	1.2010909	0.37981001
1.579257939	-0.260264357	1.579257939	-0.006876498	1.435547784	-0.028270224	1.373838339	0.09856799	1.234644931	0.690876568	1.234644931	1.387397527		-2.8	8.54E-07	7.96E-08	-2	2.30E-06	8.98E-08	-2.8	1.27E-06	1.04E-07	-2.4	1.54E-06	1.22E-07		872	1.9514909	0.03780027										293.14241	4.96	0.01	617	1.52995		872	0.98108174	0.15821656
1.656981191	0.003051505	1.656981191	0.000862968	1.513280955	-0.014974863	1.451575229	0.101385068	1.31239174	0.99554176	1.31239174	1.512825659		-2.6	1.08E-06	8.56E-08	-1.8	2.61E-06	9.41E-08	-2.6	1.24E-06	1.02E-07	-2.2	2.12E-06	1.41E-07		879	0.94987855	0.019571506										416.56441	4.63	0.02	800	1.1151		879	2.3310201	0.12844518
1.734432918	-0.257885348	1.734432918	-0.047771813	1.5907426	-0.094002659	1.529040594	0.212454044	1.389867024	1.112666128	1.389867024	1.636171659		-2.4	1.22E-06	8.91E-08	-1.6	2.92E-06	9.70E-08	-2.4	1.82E-06	1.22E-07	-2	2.30E-06	1.45E-07		889	0.99697968	0.024490981										701.38441	3.77	0.02				889	2.0252667	0.14389452
1.812146251	-0.604257233	1.812146251	-0.127027417	1.668465853	-0.062068797	1.606768806	0.249279428	1.467603914	1.393410983	1.467603914	1.750926108		-2.2	1.59E-06	9.69E-08	-1.4	3.25E-06	9.91E-08	-2.2	1.98E-06	1.25E-07	-1.8	2.86E-06	1.58E-07		899	0.97744886	0.02189654										772.58941	3.31	0.02				899	1.9606395	0.12670787
1.889588059	-0.311739074	1.889588059	-0.222245205	1.745917579	-0.084825257	1.684224252	0.40291597	1.545068039	1.642379181	1.545068039	1.723706363		-2	1.79E-06	1.00E-07	-1.2	3.95E-06	1.05E-07	-2	2.25E-06	1.31E-07	-1.6	2.94E-06	1.56E-07		959	1.1408648	0.016988076										782.08341	3.25	0.01				959	1.6155291	0.075883626
1.967295193	-0.256076919	1.967295193	-0.045892286	1.823629673	-0.098270173	1.761941305	0.519081851	1.622793771	1.880709305	1.622793771	1.729912026		-1.8	1.59E-06	9.64E-08	-1	4.25E-06	1.03E-07	-1.8	2.40E-06	1.33E-07	-1.4	3.04E-06	1.53E-07		1050	1.3999761	0.023428834										791.57741	3.15	0.02				1050	1.6179657	0.090519502
2.044723363	-0.351025263	2.044723363	0.074676904	1.901070241	-0.035155648	1.839385593	0.793405247	1.700247978	2.051290601	1.700247978	1.616793012		-1.6	1.29E-06	9.06E-08	-0.8	4.86E-06	1.03E-07	-1.6	2.74E-06	1.38E-07	-1.2	3.22E-06	1.51E-07														801.07141	3.07	0.02
2.122151533	-0.472286144	2.122151533	0.104241035	1.978776136	-0.017276703	1.917092727	0.78242612	1.777963791	2.437419358	1.777963791	1.406374024		-1.4	8.03E-07	8.12E-08	-0.6	4.96E-06	9.34E-08	-1.4	3.22E-06	1.45E-07	-1	2.94E-06	1.37E-07														810.56541	2.95	0.02
2.199840069	-0.642531734	2.199840069	-0.124901661	2.056204305	0.039205694	1.994522137	1.314825791	1.855408079	2.439120277	1.855408079	1.448575808		-1.2	4.65E-07	7.46E-08	-0.4	4.93E-06	8.28E-08	-1.2	3.70E-06	1.49E-07	-0.8	2.16E-06	1.09E-07														820.05941	2.85	0.02
2.277255841	-0.176793357	2.277255841	-0.081963927	2.133892842	-0.041382904	2.072223072	1.361452309	1.932852366	2.6155844	1.932852366	1.3012204		-1	4.71E-07	7.43E-08	-0.35	4.21E-06	4.19E-07	-1	3.79E-06	1.42E-07	-0.6	1.34E-06	7.72E-08														829.55341	2.75	0.02
2.354931979	-0.457864528	2.354931979	0.055834946	2.211321012	0.061798874	2.149651241	1.935023732	2.010540903	2.628339419	2.010540903	1.10277993		-0.8	1.62E-07	6.78E-08	-0.3	3.80E-06	4.06E-07	-0.8	3.62E-06	1.29E-07	-0.4	8.57E-07	5.91E-08														853.28841	2.29	0.03
2.432335352	-0.389306702	2.432335352	-0.187547096	2.288736783	0.006927696	2.22732738	2.147214011	2.087969073	2.590936378	2.087969073	1.133165676		-0.6	1.64E-07	6.43E-08	-0.25	3.25E-06	3.94E-07	-0.6	2.89E-06	1.04E-07	-0.35	9.25E-07	1.98E-07														293.14241	4.87	0.01
2.509999092	0.063007095	2.509999092	0.090251442	2.366412921	0.083537223	2.304743151	2.673810969	2.165670008	2.452381211	2.165670008	0.846019553		-0.4	9.55E-07	6.50E-08	-0.2	3.27E-06	3.92E-07	-0.4	1.67E-06	7.16E-08	-0.3	2.71E-07	1.62E-07														582.70941	4.22	0.01
2.587402465	0.493508812	2.587402465	0.297132166	2.443816294	0.212717686	2.382158922	3.033300886	2.243085779	1.976580772	2.243085779	0.70749047		-0.4	5.63E-07	3.55E-07	-0.15	1.65E-06	3.28E-07	-0.35	1.89E-06	2.71E-07	-0.25	2.40E-07	1.77E-07														772.58941	3.33	0.02
2.664781041	-0.02786525	2.664781041	-0.181877821	2.521480034	0.353673155	2.459822662	3.16659276	2.320761917	1.820931461	2.320761917	0.638451972		-0.35	1.63E-06	3.91E-07	-0.1	1.19E-06	2.62E-07	-0.3	1.40E-06	2.46E-07	-0.2	2.48E-07	1.85E-07														839.04741	2.49	0.02
2.74244478	-0.424049493	2.74244478	0.029136479	2.598871009	-0.199626821	2.537226035	3.282446923	2.39816529	1.71293118	2.39816529	0.753792553		-0.3	1.39E-06	3.69E-07	-0.05	1.08E-06	1.59E-07	-0.25	9.30E-07	2.28E-07	-0.15	3.66E-07	1.80E-07														858.03541	2.14	0.04
2.819823356	0.188112528	2.819823356	-0.116693153	2.676261983	0.394606085	2.614889775	3.144667474	2.475568663	1.320618893	2.475568663	0.416767947		-0.25	1.24E-06	4.43E-07	0	0	0	-0.2	9.22E-07	2.30E-07	-0.1	3.03E-07	1.46E-07														293.14241	4.864	0.006
2.897189534	-0.315220911	2.897189534	0.052038057	2.753913324	0.436666599	2.692268351	3.032876857	2.553232403	1.090351719	2.553232403	0.312500709		-0.2	-2.90E-05	6.57E-07	0.05	1.09E-06	1.84E-07	-0.15	7.62E-07	2.10E-07	-0.05	2.54E-07	8.70E-08														582.70941	4.268	0.006
2.974828477	0.191977372	2.974828477	-0.072191066	2.8312919	0.577877025	2.769659325	2.465190078	2.630635776	0.94288929	2.630635776	0.26932257		-0.15	-0.00013871	9.02E-07	0.1	1.17E-06	3.52E-07	-0.1	5.73E-07	1.68E-07	0	0	0														725.11941	3.608	0.007
3.052194655	0.439644198	3.052194655	-0.025952995	2.908670476	0.743422087	2.847298268	2.015580398	2.708287117	0.808885667	2.708287117	0.38378164		-0.1	-0.000378679	1.21E-06	0.15	1.86E-06	5.05E-07	-0.05	1.17E-07	9.16E-08	0.05	-4.90E-08	9.42E-08														748.85441	3.508	0.006
3.129548434	-0.612058562	3.129548434	0.113283312	2.986297021	1.082372284	2.924676844	1.572953594	2.785665693	0.657380499	2.785665693	0.270649446		-0.05	-0.000320928	1.18E-06	0.2	1.16E-06	5.82E-07	0	0	0	0.1	4.66E-08	1.95E-07														843.79441	2.458	0.009
3.207174978	-0.103223913	3.207174978	0.042791345	3.063663198	1.203537168	3.002043022	1.315758095	2.863044269	0.483897361	2.863044269	0.299064859		0	0	0	0.25	2.22E-06	6.37E-07	0.05	6.09E-08	1.07E-07	0.15	1.99E-07	2.84E-07														858.03541	2.118	0.011
3.284516359	-0.1501061	3.284516359	0.047892172	3.141016978	1.63464737	3.079669566	0.896335788	2.940683212	0.2664157	2.940683212	0.049147145		0.05	0.000316835	2.01E-06	0.3	2.45E-06	6.23E-07	0.1	3.09E-07	2.21E-07	0.2	2.88E-07	3.46E-07														862.78241	2.018	0.009
3.361870138	-0.261254985	3.361870138	0.117937671	3.218643522	2.210431853	3.157023345	0.765874461	3.01804939	0.369088278	3.01804939	0.112008322		0.1	0.00054138	3.00E-06	0.35	4.34E-06	6.42E-07	0.15	5.98E-07	3.22E-07	0.25	2.71E-07	3.72E-07														867.52941	1.918	0.01
3.439471886	-0.376779476	3.439471886	0.265945654	3.295984903	2.939148116	3.234377125	0.574901391	3.095403169	0.20593613	3.095403169	0.128908583		0.15	0.00022222	2.21E-06	0.4	5.97E-06	6.72E-07	0.2	1.16E-06	4.02E-07	0.3	6.77E-07	3.81E-07														872.27641	1.828	0.01
3.516800868	-0.529654213	3.516800868	0.114195736	3.373338682	3.613211759	3.311991271	0.305112533	3.173029713	0.26593356	3.173029713	0.05069413		0.2	7.27E-05	1.40E-06				0.25	9.77E-07	4.25E-07	0.35	4.38E-07	3.37E-07														877.02341	1.381	0.012
3.59412985	0.107314175	3.59412985	0.059368347	3.45094043	4.500203701	3.389332652	0.229576819	3.250383492	0.159125459	3.250383492	0.099419307		0.25	2.35E-05	9.00E-07				0.3	5.70E-07	3.99E-07	0.4	7.18E-07	3.12E-07
3.671458833	0.161460522	3.671458833	0.125553677	3.528269412	4.837778801	3.466674032	0.041714113	3.327724873	0.11921997	3.327724873	0.126420777		0.3	8.93E-06	6.43E-07				0.35	9.24E-07	3.81E-07
3.749035784	0.355871023	3.749035784	0.590184735	3.605598394	5.163941148	3.544003015	0.120306171	3.405066254	0.185593911	3.405066254	-0.002107344		0.35	4.85E-06	5.46E-07				0.4	1.22E-06	3.59E-07
3.826352367	0.030140247	3.826352367	0.412679975	3.683187744	4.753394623	3.621592364	0.159277329	3.482668002	0.02279255	3.482668002	0.118871521
3.903656553	-0.604254313	3.903656553	0.732690654	3.760504328	3.492133022	3.698921346	-0.092602616	3.559996984	0.046545829	3.559996984	0.183600124
3.980960738	0.161273902	3.980960738	1.579054452	3.837820911	2.393448215	3.77623793	-0.115261923	3.637325966	-0.012698891	3.637325966	0.1152095
4.058525291	0.69498689	4.058525291	2.437288223	3.915125097	1.668227204	3.853542115	-0.07560863	3.714915316	-0.170811182	3.714915316	-0.089708948
4.135817078	0.869677298	4.135817078	4.175506771	3.992429282	1.162630658	3.931119066	-0.02253637	3.792231899	-0.056608515	3.792231899	0.082485164
4.213108865	-0.371094869	4.213108865	6.115180227	4.069981436	1.084525866	4.008410853	0.098095663	3.869536085	-0.104990263	3.869536085	-0.015704171
4.290388253	-0.131156764	4.290388253	5.622403341	4.147273223	0.540467398	4.085715039	-0.09851905	3.94684027	0.094879227	3.94684027	-0.04427946
4.367667642	0.116924116	4.367667642	5.212892831	4.22456501	0.264469197	4.163006826	-0.166406926	4.024144456	-0.068255327	4.024144456	-0.06240879
4.445207398	1.058968087	4.445207398	3.494457135	4.301844399	0.444278937	4.24055898	-0.028867469	4.101709008	0.016255298	4.101709008	-0.081189142
4.522461989	0.760382111	4.522461989	2.318322716	4.379123788	0.33793517	4.317838368	0.036686251	4.178988397	0.1218473	4.178988397	0.132508466
4.59972898	1.409168837	4.59972898	1.342561088	4.456663543	0.23444189	4.395105359	-0.032333413	4.256280184	0.322978668	4.256280184	0.213994145
4.676983571	2.668981308	4.676983571	0.912340007	4.533930533	0.127096817	4.472384747	-0.090473584	4.333559572	0.114053686	4.333559572	0.118694147
4.754238163	5.42415778	4.754238163	-0.006422879	4.611185125	0.036553893	4.549639339	-0.211198143	4.410826563	0.113000078	4.410826563	-0.162723724
4.831480356	11.34938732	4.831480356	0.284356676	4.688439717	-0.029245075	4.626906329	-0.102933384	4.488366318	-0.152198558	4.488366318	-0.133465538
4.908995315	10.60056001	4.908995315	-0.04453044	4.765694309	0.10050927	4.704421288	-0.067525967	4.565633308	-0.02107582	4.565633308	-0.070555696
4.98622511	6.017969883	4.98622511	-0.241754845	4.842936502	0.046856653	4.78167588	-0.144193182	4.6428879	-0.045301189	4.6428879	0.04083928
5.063454905	1.847391641	5.063454905	0.316610071	4.920178695	-0.124821153	4.858918073	-0.244769878	4.720142492	0.017622424	4.720142492	-0.099780048
5.1406847	1.104201881	5.1406847	0.109862837	4.997681256	0.052534192	4.936160266	0.019714564	4.797384685	-0.020488111	4.797384685	-0.156034866
5.217902096	1.133307162	5.217902096	0.020457933	5.07491105	0.145350188	5.013390061	-0.148607311	4.874626879	-0.080727501	4.874626879	-0.151526423
5.295119493	1.730076252	5.295119493	0.328838601	5.152128447	0.020446378	5.090619856	0.151383338	4.951869072	0.154732354	4.951869072	-0.125660969
5.372324491	0.042988649	5.372324491	0.518895349	5.229345843	0.084632807	5.167837253	0.117182524	5.029098867	0.059354052	5.029098867	-0.120403003
5.449529489	0.009762657	5.449529489	0.122613972	5.30656324	0.291404116	5.245054649	0.213390277	5.106601427	0.180024882	5.106601427	0.030262099
5.526734487	0.024805596	5.526734487	-0.388717442	5.383780636	-0.011512499	5.322272046	-0.07985615	5.183818824	0.045015239	5.183818824	-0.079786113
5.603927087	0.836077827	5.603927087	-0.042372558	5.460973236	0.159457725	5.399477044	-0.087152191	5.26103622	-0.063911361	5.26103622	-0.290147416
5.681119686	0.710581146	5.681119686	0.179404545	5.538178234	-0.113104142	5.476682042	-0.054308288	5.338253616	0.052584819	5.338253616	-0.347302009
5.758299887	0.072153103	5.758299887	-0.053598488	5.615370834	-0.037935838	5.554147407	0.077523624	5.415458615	0.102842438	5.415458615	-0.129325756
5.835480089	-0.014467622	5.835480089	0.338324229	5.692563433	-0.061146373	5.631340006	-0.151455754	5.492663613	-0.237038225	5.492663613	-0.247940145
5.912647891	-0.572708485	5.912647891	-0.343047672	5.769743635	0.143911403	5.708532606	-0.101242584	5.569856212	0.040779935	5.569856212	-0.164456785
5.989828093	0.597786346	5.989828093	0.392464486	5.846923836	-0.057828934	5.785712807	-0.321633842	5.647048812	0.012468093	5.647048812	-0.222651825
6.066983497	0.193771932	6.066983497	-0.020672464	5.924091639	0.056945105	5.862893008	0.14097829	5.724229013	-0.106228053	5.724229013	-0.330949318
6.1441513	0.266310227	6.1441513	0.160854456	6.001259441	0.042568113	5.940060811	0.040103949	5.801409214	-0.021674321	5.801409214	0.034223795
6.221294306	-0.041633108	6.221294306	0.171869064	6.078427244	0.027818241	6.017228614	-0.019205814	5.878589415	0.023284545	5.878589415	-0.339531256
6.29844971	0.085000242	6.29844971	0.330454515	6.155582648	-0.05044044	6.094396417	-0.124654843	5.955757218	0.094777395	5.955757218	-0.301713105
6.375592716	0.437435048	6.375592716	0.075282129	6.232738053	0.061096084	6.171551821	0.002433532	6.032925021	-0.080478176	6.032925021	-0.075290524
6.452723323	-1.175213393	6.452723323	-0.004876465	6.309881059	-0.101786669	6.24843446	0.05024192	6.110092824	-0.069220877	6.110092824	-0.093474538
6.529866329	-0.202113989	6.529866329	0.004607877	6.387024065	-0.165714029	6.325577466	-0.178550158	6.187248228	-0.189365581	6.187248228	-0.312966951
6.606984538	0.216016113	6.606984538	-0.016520468	6.464167071	-0.448481933	6.402720472	-0.225376777	6.264391234	-0.161317413	6.264391234	-0.307870834
6.684115146	0.235851655	6.684115146	-0.038111892	6.541297678	-0.240552325	6.479863478	-0.064809629	6.341546638	-0.186491762	6.341546638	-0.213130944
6.761233355	-0.213636474	6.761233355	-0.501100913	6.618428286	-0.0568212	6.556994085	-0.072995176	6.418677246	0.115199014	6.418677246	-0.107046006
6.838339166	0.098688148	6.838339166	-0.178171692	6.695546495	-0.220832755	6.634112294	-0.110414992	6.495820252	0.037516838	6.495820252	-0.273005021
6.915457375	0.057943122	6.915457375	-0.009156982	6.772664704	-0.309376095	6.711242902	-0.236816694	6.572950859	-0.144304258	6.572950859	-0.146530478
6.992550787	0.439554892	6.992550787	-0.129086006	6.849782913	-0.11009088	6.788348712	-0.088646529	6.649808701	-0.311400916	6.649808701	-0.363428134
7.069383832	-0.026041101	7.069383832	0.208148734	6.926615958	0.113726746	6.865466921	0.383155786	6.726926911	0.021983668	6.726926911	-0.197126464
7.146477244	0.423626014	7.146477244	-0.04469084	7.003721769	-0.157645116	6.942572732	0.005004966	6.80404512	0.574308963	6.80404512	0.145109304
7.223570657	2.373961044	7.223570657	0.400811611	7.080815181	-0.104800722	7.019666144	-0.197177929	6.88115093	-0.144503725	6.88115093	-0.191773299
7.30065167	0.218561515	7.30065167	0.1785518	7.157908593	0.34502749	7.09649919	0.216343426	6.958256741	0.074126189	6.958256741	-0.164504475
7.377720286	0.809636897	7.377720286	0.703409552	7.234989607	0.098993161	7.173592602	0.001685334	7.035362552	0.158418174	7.035362552	0.11030863
7.4548013	0.452941295	7.4548013	0.169125252	7.312070621	0.177444828	7.250673616	0.299324769	7.112455964	0.124072287	7.112455964	-0.277762057
7.531857517	-0.296980845	7.531857517	-0.236246835	7.389151634	-0.333083744	7.327754629	0.059720532	7.189536978	0.423450303	7.189536978	-0.109217922
7.608653367	-0.995155057	7.608653367	-0.157222897	7.465959883	0.002843424	7.404835643	-0.077150594	7.266357624	-0.039021786	7.266357624	-0.45664747
7.685709583	0.655687709	7.685709583	-0.14760489	7.543028498	-0.081595599	7.481904259	0.152666149	7.343438638	0.109625677	7.343438638	-0.450971432
7.7627658	-0.112389906	7.7627658	-0.101970413	7.620084715	-0.189782414	7.558700109	0.079790329	7.420507254	0.209022265	7.420507254	-0.081382195
7.839809619	-0.359945947	7.839809619	-0.416861339	7.697140932	-0.221898721	7.635756326	0.060872017	7.497575869	-0.153772801	7.497575869	-0.166139499
7.916593071	2.078778131	7.916593071	1.195218381	7.774184751	0.117224378	7.712812542	-0.036703078	7.574644484	0.168649097	7.574644484	-0.263133482
7.993624491	1.980890695	7.993624491	0.628756785	7.850968202	0.712921653	7.789868759	0.879835064	7.651700701	0.249980711	7.651700701	-0.233580009
8.070655911	-0.306855984	8.070655911	-0.170696631	7.928012021	0.734298035	7.866912578	0.514596472	7.728496551	0.278524399	7.728496551	0.27184717
8.147674932	-0.569390741	8.147674932	-0.3477283	8.005043441	0.095673528	7.943683631	-0.053078838	7.80554037	0.669251759	7.80554037	0.405259349
8.224706352	0.200417356	8.224706352	0.227627806	8.082074861	-0.19234333	8.020715051	-0.352715129	7.882584188	-0.038982416	7.882584188	-0.097196073
8.301452609	0.842377789	8.301452609	0.050961987	8.158833516	0.257450614	8.097746471	0.033127972	7.959628007	0.322516421	7.959628007	-0.286923288
8.378459232	0.576954112	8.378459232	-0.013442854	8.235852537	-0.117627641	8.174765493	0.142393076	8.036386662	0.307543767	8.036386662	0.024305286
8.455465855	0.73400816	8.455465855	0.153527241	8.312871559	-0.15166999	8.251524148	0.062854016	8.113418082	0.417328776	8.113418082	-0.065960086
8.532199713	0.033392906	8.532199713	-0.262778836	8.389878182	0.357790512	8.328543169	0.030004735	8.190437103	-0.021584324	8.190437103	-0.42033704
8.609193938	1.199418054	8.609193938	-0.055694333	8.466624439	0.131043876	8.405549793	0.05722331	8.267456125	0.364895403	8.267456125	0.024966727
8.686188163	2.455656345	8.686188163	0.671097993	8.543618663	-0.185853209	8.482556416	-0.233204749	8.344202381	0.302828734	8.344202381	0.013570791
8.762909622	1.311911794	8.762909622	-0.271849813	8.620612888	0.187515759	8.559277875	0.113041829	8.421209004	-0.101874373	8.421209004	-0.021460029
8.839891449	-0.808505656	8.839891449	-0.180718865	8.697334348	0.053571343	8.6362721	0.017214496	8.498215628	0.424772853	8.498215628	0.321065442
8.916860877	-0.208705179	8.916860877	0.522060808	8.774316174	0.031060777	8.713266325	-0.080238813	8.574949486	0.385379248	8.574949486	-0.319789267
8.993569938	0.025325662	8.993569938	-0.199027228	8.851298	0.415697654	8.789987784	0.162291152	8.65194371	0.550660546	8.65194371	-0.202305716
9.070526967	-0.642313663	9.070526967	0.225490355	8.928007061	0.177478833	8.866957212	-0.012128285	8.728925537	0.340999576	8.728925537	-0.167643366
9.147496395	-0.787692782	9.147496395	-0.134497556	9.004976489	-0.168180736	8.943939039	0.054932295	8.805646996	0.250584014	8.805646996	-0.193473866
9.224180659	0.135686926	9.224180659	0.087300471	9.081945917	-0.11496297	9.020635701	0.421238911	8.882616424	0.183425766	8.882616424	-0.219710102
9.30112529	-0.314223347	9.30112529	0.016612488	9.158630181	0.175820647	9.097605129	-0.212811658	8.959598251	0.239992024	8.959598251	-0.146971456
9.378069921	1.012989566	9.378069921	1.094814974	9.235587211	0.325416773	9.174289393	0.28892919	9.036294913	0.310006455	9.036294913	-0.361031172
9.454741787	1.343360988	9.454741787	-0.342568878	9.312544241	0.437253886	9.251246423	0.241050403	9.113251943	0.520691513	9.113251943	-0.187211086
9.531686418	0.342252659	9.531686418	0.230312578	9.389216106	0.281548646	9.328191054	0.192388169	9.190208972	0.478923983	9.190208972	-0.31592425
9.608345886	-0.276815946	9.608345886	-0.668812629	9.466160737	-0.188543636	9.404875318	0.466480388	9.266905635	0.784376449	9.266905635	-0.292757814
9.68526572	-0.426295204	9.68526572	-0.616125845	9.542820205	0.058507335	9.481807551	0.174208034	9.343850266	0.393179712	9.343850266	0.028020828
9.761925187	-0.898257151	9.761925187	0.227561161	9.619752437	0.144076697	9.558479417	0.370178288	9.420522132	0.4277388	9.420522132	0.262633384
9.838832623	-0.408409635	9.838832623	0.143041824	9.696411905	0.494472069	9.635399251	0.127799903	9.497454364	0.832094587	9.497454364	0.107184131
9.915740059	-1.69787652	9.915740059	-0.301101739	9.773331739	0.137339889	9.712319085	0.659783971	9.57412623	1.08302402	9.57412623	0.028668593
9.992387128	-0.798286757	9.992387128	-0.119892105	9.850239175	0.352078391	9.788978552	0.457809589	9.651046064	0.976174752	9.651046064	0.002242537
10.06928217	0.030556438	10.06928217	0.018444421	9.926886244	0.683347475	9.865885988	0.633477646	9.727978297	1.069930776	9.727978297	-0.038001235
10.14590444	0.869702312	10.14590444	0.524597278	10.00378128	0.69088927	9.942533057	0.840021315	9.804625366	0.852379273	9.804625366	0.272662673
10.22279947	1.469588836	10.22279947	1.083728252	10.08041595	0.655283696	10.01942809	0.906468167	9.881532802	0.973755445	9.881532802	0.192952755
10.29942175	-0.099880794	10.29942175	1.04762174	10.15731099	0.923339524	10.09606277	1.031357231	9.958179871	1.413862504	9.958179871	0.002309542
10.37629199	-0.088243945	10.37629199	0.824257781	10.23393326	1.41388198	10.1729578	1.186968131	10.03507491	1.263117447	10.03507491	0.4306363
10.45290186	0.431811402	10.45290186	0.409853796	10.3108159	1.191407986	10.24958007	1.417656753	10.11170958	1.096035073	10.11170958	0.433709861
10.5297721	-1.7689892	10.5297721	1.645225233	10.38742577	1.18753787	10.32645032	1.636768753	10.18859222	1.560312565	10.18859222	0.941290748
10.60636958	0.033184456	10.60636958	1.23055897	10.46429601	1.511192017	10.40307259	1.414341685	10.26521449	1.364308287	10.26521449	0.707990598
10.68295465	-0.557659644	10.68295465	1.289480539	10.54090589	2.228956755	10.47994283	1.233485236	10.34209713	1.6796416	10.34209713	0.471354041
10.7598125	5.608468111	10.7598125	3.326151008	10.61776373	2.02035817	10.5565403	1.635587587	10.418707	1.337572195	10.418707	0.4459913
10.83639757	0.5949403	10.83639757	1.312233267	10.69436121	4.164299742	10.63339814	3.524516019	10.49557724	1.540952673	10.49557724	0.65076458
10.91324302	0.786458872	10.91324302	1.860871622	10.77094628	2.817881858	10.70999562	2.04485169	10.57217472	3.627605207	10.57217472	2.540908778
10.98981569	-1.224849344	10.98981569	2.023087364	10.84779173	2.639133232	10.7865807	2.169031155	10.64903256	2.028947739	10.64903256	1.331391711
11.06664874	-0.864048462	11.06664874	3.324583029	10.9243644	3.294727812	10.86342614	2.202204955	10.72563004	1.871256652	10.72563004	0.840457882
11.14320902	1.284289626	11.14320902	2.104373952	11.00119745	2.960202416	10.93999882	2.235545083	10.80221511	1.934376181	10.80221511	1.216018328
11.2197693	1.573258231	11.2197693	3.872594092	11.07777013	3.531688586	11.01683186	2.175428893	10.87906056	2.058119344	10.87906056	1.060194738
11.29657755	1.234301492	11.29657755	4.856403019	11.15433041	3.557145478	11.09340454	2.475911192	10.95563323	2.514766742	10.95563323	1.471978684
11.37312543	1.707194557	11.37312543	4.939598571	11.23115105	3.805340761	11.16996482	2.969904766	11.03246628	2.446337414	11.03246628	1.164631877
11.44967331	4.007294464	11.44967331	4.61560071	11.30769894	3.992252515	11.24678547	2.578304025	11.10902656	2.52939985	11.10902656	1.41515845
11.52646916	5.690537141	11.52646916	3.569555561	11.38451958	3.35999294	11.32333335	3.126840746	11.18558684	2.859113522	11.18558684	1.638223809
11.60300464	10.0611831	11.60300464	2.974911099	11.46105507	3.513409839	11.4001416	2.682421449	11.26240749	2.682654606	11.26240749	1.756347125
11.67980049	15.68029045	11.67980049	2.373087461	11.53759055	3.195641623	11.47667708	2.21590881	11.33895537	2.799248025	11.33895537	1.287505843
11.75631118	13.82078305	11.75631118	3.120786801	11.6143864	2.709737984	11.55321257	2.282124126	11.41550325	2.635262211	11.41550325	1.529221219
11.83283426	9.884077315	11.83283426	2.039892258	11.69092188	2.13508347	11.63000842	2.036963888	11.4923115	2.469086079	11.4923115	1.397676875
11.90934495	7.974156054	11.90934495	1.474250434	11.76743257	1.619682452	11.7065439	1.920787506	11.56884698	2.205462924	11.56884698	1.343205322
11.986116	6.98906704	11.986116	2.388550833	11.84421602	2.41746099	11.78305458	2.052381208	11.64563043	2.225526893	11.64563043	1.192771332
12.06261429	3.145753677	12.06261429	1.551193395	11.92072671	2.098855734	11.85983804	1.750667064	11.72216591	2.245598286	11.72216591	1.10423265
12.13911258	3.55665475	12.13911258	1.187468549	11.99723739	1.455171682	11.93634872	1.394690395	11.7986766	2.281855858	11.7986766	1.76937497
12.21587123	1.862561038	12.21587123	1.467469399	12.07399605	1.211818934	12.01284701	1.203593433	11.87518729	1.879959487	11.87518729	0.810563076
12.29235712	1.981871446	12.29235712	0.881859553	12.15049433	1.666558537	12.0893577	0.771872037	11.95197074	1.718182913	11.95197074	1.010441087
12.36884301	1.42467382	12.36884301	0.18055368	12.22699262	1.163365976	12.16611635	1.413587934	12.02846903	1.504992716	12.02846903	0.231641898
12.4453165	0.862025978	12.4453165	1.118000915	12.30347851	0.654276303	12.24260224	0.82291023	12.10496731	1.041253376	12.10496731	0.430342879
12.52205036	2.443795985	12.52205036	0.410233335	12.38022477	0.800351023	12.31908813	0.96998598	12.18172597	1.619369391	12.18172597	0.614811013
12.59852385	2.764031667	12.59852385	2.856897184	12.45669826	1.437852948	12.39556162	0.752951421	12.25821186	1.368024409	12.25821186	0.352175926
12.67498495	2.002112291	12.67498495	0.75632601	12.53315935	1.308388264	12.47230788	1.514226005	12.33469775	2.021760335	12.33469775	0.655383368
12.75143364	1.133871074	12.75143364	0.091065091	12.60963284	0.876629336	12.54878137	1.033459785	12.41118364	1.532825771	12.41118364	0.844229789
12.82788233	0.357071023	12.82788233	0.996914311	12.68609393	1.044822498	12.62524246	1.078556328	12.4879175	1.344397201	12.4879175	-0.081768716
12.90460379	0.873243301	12.90460379	0.495811562	12.76281539	0.570889555	12.70170355	0.607615619	12.56439099	1.205003297	12.56439099	0.49641311
12.98104009	-0.313800818	12.98104009	0.501984553	12.83926409	0.217563934	12.77815225	0.471653802	12.64085208	0.943559202	12.64085208	-0.202486064
13.05747638	0.506666054	13.05747638	-0.064270792	12.91571278	0.348608762	12.85487371	0.082105537	12.71731317	0.696427095	12.71731317	0.088942882
13.13388788	2.145365618	13.13388788	0.284274202	12.99214908	0.117432853	12.93131	0.104649636	12.79376187	0.707359088	12.79376187	-0.256647144
13.21038617	0.846037878	13.21038617	1.099029226	13.06858537	0.870810349	13.0077463	0.436851642	12.87047093	0.683431709	12.87047093	-0.188460991
13.28676047	2.193896181	13.28676047	0.178262165	13.14529443	0.786931676	13.08418259	0.809208361	12.94691962	0.922877435	12.94691962	-0.504378368
13.36338275	0.164254676	13.36338275	0.358114704	13.22166874	0.20327488	13.16066848	0.320879517	13.02335592	1.235570729	13.02335592	-0.366398077
13.43988103	-0.335891595	13.43988103	-0.282181825	13.29816703	-0.089432326	13.23704279	-0.32062327	13.09979221	0.431979867	13.09979221	-0.863496647
13.51625534	0.609984764	13.51625534	-0.043853991	13.37454133	0.305524351	13.31366506	0.016442904	13.17616652	0.370103135	13.17616652	-1.010323537
13.59262964	1.147800053	13.59262964	0.789731192	13.45091563	-0.083567945	13.39016335	-0.353119441	13.2526648	0.361430002	13.2526648	-1.641206219
13.66900394	1.272226015	13.66900394	-0.096336032	13.52741392	0.277809592	13.46653765	-0.087812207	13.32903911	0.840137381	13.32903911	-0.931212828
13.74537825	-1.435115025	13.74537825	-0.033152783	13.60378822	0.377470108	13.54291195	0.387961936	13.40578536	0.307466434	13.40578536	-1.098659045
13.82187654	-0.899123445	13.82187654	0.752545271	13.68016253	0.020774761	13.61941024	-0.365039427	13.48215967	0.115809212	13.48215967	-0.832056386
13.89825084	-0.675988668	13.89825084	-0.448963451	13.75653683	0.21587902	13.69578454	-0.400845511	13.55853397	0.325613844	13.55853397	-0.489637678
13.97462514	4.541750656	13.97462514	0.160082202	13.8331591	0.027970433	13.77215885	0.061498804	13.63490827	0.224197832	13.63490827	-1.244191104
14.05099945	3.402407835	14.05099945	0.286740685	13.90953341	0.379849364	13.84853315	0.316558238	13.71128258	0.214365616	13.71128258	-0.863389252
14.12737375	2.896198592	14.12737375	0.230651776	13.98590771	0.579688601	13.92490745	-0.200463734	13.78778086	0.669964923	13.78778086	-0.960430068
14.20399602	1.095511193	14.20399602	0.420430855	14.06228201	0.840101756	14.00128176	-0.002549771	13.86415517	0.531244557	13.86415517	-0.462447446
14.28024634	-1.151623481	14.28024634	-0.31631382	14.13865632	0.298008328	14.07765606	0.275565176	13.94052947	0.522762368	13.94052947	-0.464767251
14.35662064	-0.056696558	14.35662064	0.121337299	14.21503062	0.460886292	14.15403037	-0.013564804	14.01690378	0.060490282	14.01690378	-1.069007723
14.43299495	0.37975772	14.43299495	0.43811113	14.29140492	0.605505551	14.23065264	0.049989142	14.09327808	0.087525618	14.09327808	-1.244436024
14.50936925	-0.715033454	14.50936925	0.004893289	14.36777923	0.213580482	14.30702694	0.07445261	14.16965238	0.420269482	14.16965238	-0.813648568
14.58561957	2.568205973	14.58561957	0.008894137	14.44402955	0.298303188	14.38327726	-0.000562966	14.2459027	0.199934129	14.2459027	-0.970342222
14.66199387	0.262381413	14.66199387	-0.176993996	14.52040385	0.343596543	14.45965156	0.304419864	14.322277	0.11237361	14.322277	-1.166889724
14.73836818	-0.293087418	14.73836818	0.017002728	14.59677815	0.106370328	14.53602587	0.24990789	14.39865131	0.004584692	14.39865131	-0.999062067
14.81437053	-0.519985647	14.81437053	-1.128635144	14.67302847	-0.194026968	14.61240017	-0.412011274	14.47502561	0.207168172	14.47502561	-1.449332728
14.89074483	-1.41669844	14.89074483	0.217708857	14.74940278	0.318759348	14.68840252	-0.63304871	14.55127593	0.196565395	14.55127593	-1.183809349
14.96699515	0.138747512	14.96699515	0.480487072	14.82577708	0.139496518	14.76477683	-0.733616673	14.62765023	0.146552656	14.62765023	-1.189440886
15.04336945	0.808383917	15.04336945	1.457488585	14.9020274	0.370363465	14.84102714	0.14961123	14.70402454	-0.042139068	14.70402454	-1.175421449
15.11961977	1.257774872	15.11961977	0.362888173	14.9784017	0.748153909	14.91740145	0.814352401	14.78027486	0.679796747	14.78027486	-1.08225086
15.19587009	0.580305977	15.19587009	-0.349536934	15.05465202	0.609880521	14.99365177	-0.067631619	14.85664916	0.372245181	14.85664916	-0.452752017
15.2722444	-0.896150475	15.2722444	0.177604191	15.13065437	0.07367171	15.07002607	-0.167357808	14.93289948	0.141880578	14.93289948	-1.231813879
15.34849472	0.348781575	15.34849472	-0.080856978	15.20702868	0.329431843	15.14627639	0.045422412	15.00927378	0.170835994	15.00927378	-1.13743926
15.42474504	1.831220255	15.42474504	0.451954727	15.283279	0.208342756	15.22252671	-0.159635694	15.0855241	0.462712176	15.0855241	-0.841068917
15.50099535	1.031098329	15.50099535	-0.40517336	15.35952932	0.403526212	15.29890101	-0.703877531	15.16189841	0.635464645	15.16189841	-1.046893739
15.57724567	1.030684208	15.57724567	1.664423499	15.43590362	0.515434306	15.37515133	-0.067036823	15.23814873	0.544700238	15.23814873	-1.295120978
15.65324802	1.261170657	15.65324802	0.135527198	15.51215394	1.247374422	15.45140165	0.97966856	15.31439905	0.371160081	15.31439905	-1.525160525
15.72962233	0.218594384	15.72962233	0.005859017	15.58840426	0.913693121	15.52765197	0.924611424	15.3904014	0.751474158	15.3904014	0.126281696
15.80587265	3.354839955	15.80587265	0.685272773	15.66465458	0.792381728	15.60365432	0.718778196	15.4667757	0.597924489	15.4667757	-0.490073725
15.88212297	0.795259213	15.88212297	-0.663443092	15.74065693	0.713208918	15.67990464	0.446472709	15.54302602	0.567509153	15.54302602	-1.483704004
15.95837329	1.262185919	15.95837329	0.291074673	15.81690725	0.43783801	15.75615496	0.041877206	15.61927634	0.495103409	15.61927634	-1.365778602
16.03449962	0.439922914	16.03449962	0.364903855	15.89315757	0.465486845	15.83252926	0.17729334	15.69552666	0.631433523	15.69552666	-0.850835913
16.11050197	-1.213143325	16.11050197	0.782384767	15.96940789	0.668629878	15.9086556	-0.16649928	15.77177698	0.537591735	15.77177698	-1.189410725
16.18675229	0.907656667	16.18675229	0.720973769	16.0456582	-0.16065693	15.98490592	-0.030815417	15.8480273	0.421784028	15.8480273	-1.446816192
16.26300261	-0.16162844	16.26300261	0.451541874	16.12190852	0.770707159	16.06090827	0.106013939	15.92402965	0.283705325	15.92402965	-1.748591134
16.33925293	-1.595301921	16.33925293	0.666035166	16.19778689	0.578239437	16.13715859	0.022868904	16.00027997	0.634461431	16.00027997	-1.756109085
16.41537926	-0.051711793	16.41537926	0.53362361	16.27403721	0.762953813	16.21340891	0.538646106	16.07653028	0.36773176	16.07653028	-1.401663471
16.49138162	1.382224202	16.49138162	1.729896337	16.35028753	1.150571931	16.28965923	0.055176886	16.1527806	0.592898967	16.1527806	-1.813888161
16.56750795	0.30019236	16.56750795	0.406116215	16.42653785	0.979665421	16.36578556	0.015544351	16.22890694	1.035720654	16.22890694	-0.876759567
16.64375827	0.900110331	16.64375827	1.046937147	16.50241621	0.942635894	16.44178791	0.582719983	16.30490929	0.485484144	16.30490929	-1.742943772
16.72000859	2.472178533	16.72000859	1.763494504	16.57866653	0.316297705	16.51803823	0.793315173	16.38115961	0.605154564	16.38115961	-1.07900254
16.79588696	0.775887217	16.79588696	0.850709	16.65479287	1.822967484	16.59416457	1.255012519	16.45728594	1.097228729	16.45728594	-1.627066812
16.87201329	-0.322234481	16.87201329	0.216324665	16.73104319	1.811676773	16.67041489	0.946433309	16.53353626	1.944388849	16.53353626	-0.607651439
16.94826361	-0.449784271	16.94826361	1.152694639	16.80692155	1.249829491	16.74629325	0.589552849	16.60953861	1.168237806	16.60953861	-0.500535708
17.02414198	0.770250552	17.02414198	0.083230246	16.88317187	0.752504949	16.82254357	0.206832163	16.68566495	0.783856076	16.68566495	-0.634660686
17.1003923	-0.092428098	17.1003923	-0.561332947	16.95929821	0.690346421	16.89866991	-0.155947195	16.76191527	0.240834474	16.76191527	-1.56555843
17.17651863	0.272944181	17.17651863	0.092979767	17.03554853	0.140298887	16.97454827	-0.197768096	16.83779363	0.317736653	16.83779363	-1.926955554
17.252397	-0.720381669	17.252397	0.461362646	17.11142689	0.68094008	17.05079859	0.410438141	16.91391997	0.283339058	16.91391997	-1.555945421
17.32852333	0.01763302	17.32852333	0.248771865	17.18755323	0.453932859	17.12692493	0.253960819	16.99017029	0.76568023	16.99017029	-1.83065191
17.40464967	0.262240424	17.40464967	-0.404792357	17.26367956	0.389504381	17.20280329	-0.091062972	17.06629662	0.46193968	17.06629662	-1.793042983
17.48052803	0.758061979	17.48052803	0.039339956	17.33955793	1.220379942	17.27905361	0.336780038	17.14217499	0.201040396	17.14217499	-1.484456436
17.55677835	-0.120745193	17.55677835	-0.398474213	17.41580825	0.850737017	17.35517995	0.838746315	17.21842531	0.324818596	17.21842531	-1.558250982
17.63290469	-1.130453776	17.63290469	0.122983661	17.49168662	0.240587937	17.43105831	-0.029162115	17.29455164	0.358213349	17.29455164	-1.246194033
17.70865907	2.515297551	17.70865907	1.168274601	17.56781295	0.675104404	17.50718465	-0.356918124	17.37043001	-0.066716931	17.37043001	-2.049630125
17.7847854	0.117471289	17.7847854	0.580631615	17.64393929	1.041117316	17.58331098	0.124310278	17.44655635	0.632853959	17.44655635	-1.714038412
17.86091174	0.746976088	17.86091174	0.961568285	17.71981765	0.160232142	17.65918935	0.848795091	17.52243471	1.176062653	17.52243471	-1.122824056
17.93679011	0.490468105	17.93679011	0.519103235	17.79594399	0.454663144	17.73531569	0.929458778	17.59856105	0.702943112	17.59856105	-1.75038353
18.01291644	1.252193129	18.01291644	1.882170891	17.87207032	0.388108245	17.81119405	0.141608957	17.67468738	0.528833196	17.67468738	-1.340024252
18.08879481	0.484270795	18.08879481	0.607886578	17.94782471	1.414699783	17.88732039	0.656334325	17.75056575	0.960991771	17.75056575	-1.019495855
18.16492114	-0.28810532	18.16492114	-0.068211627	18.02395104	0.863306034	17.96344672	-0.138508398	17.82669208	1.842207688	17.82669208	-0.836589991
18.24067553	0.092244319	18.24067553	0.545536564	18.09982941	0.528116369	18.0392011	-0.426634568	17.90257045	0.681237635	17.90257045	-1.683438005
18.31680186	-1.072473269	18.31680186	-0.517569772	18.17595574	0.436201118	18.11532744	0.091741337	17.97869679	0.409749258	17.97869679	-1.807400559
18.39255624	0.730110145	18.39255624	1.172340065	18.25171012	0.49156768	18.19120581	0.171245478	18.05482312	0.586999504	18.05482312	-1.885012222
18.46868258	0.986886764	18.46868258	-0.049823611	18.32783646	1.364315263	18.26733214	0.374773981	18.1305775	-0.139423947	18.1305775	-2.200105648
18.54443696	-1.095289613	18.54443696	1.576037696	18.40371483	0.305341448	18.34308652	0.431114131	18.20670384	0.706346371	18.20670384	-1.875248605
18.62056329	0.983162142	18.62056329	0.191951309	18.47971718	1.35828865	18.41921286	0.711661285	18.2825822	1.726250739	18.2825822	-1.380768749
18.69631768	-1.2413291	18.69631768	1.130125513	18.55559554	1.092390079	18.49496724	-0.00399783	18.35858456	1.164475594	18.35858456	-1.64943612
18.77244401	-1.249377379	18.77244401	-0.420821218	18.63159789	0.673863776	18.57109358	0.176801917	18.43446292	0.671003212	18.43446292	-2.040269117
18.84819839	-0.205771626	18.84819839	-0.104351018	18.70747626	0.983277286	18.64684796	-0.194085349	18.51058926	0.562019326	18.51058926	-1.806320652
18.92432473	-0.47461994	18.92432473	-1.277289572	18.78347861	0.586601674	18.72297429	-0.819855184	18.58634364	0.111397405	18.58634364	-2.345809865
19.00007911	-0.348391021	19.00007911	-0.095153075	18.85923299	1.304026743	18.79872867	0.397848166	18.66246997	0.903460995	18.66246997	-2.184081979
19.07608146	-0.751571393	19.07608146	-0.169516409	18.93535933	0.956577425	18.87485501	-0.306470346	18.73822436	0.548849073	18.73822436	-1.41109425
19.15183584	-0.359641281	19.15183584	1.341165043	19.01111371	0.785567966	18.95060939	0.029438652	18.81422671	0.609999226	18.81422671	-2.077288993
19.22783819	2.032709454	19.22783819	-0.319710325	19.08711606	1.280360037	19.02661174	-0.757900509	18.89010507	0.3752305	18.89010507	-1.912644109
19.30359258	0.697603283	19.30359258	2.397201567	19.16287044	1.495364807	19.10236612	0.400295285	18.96610742	0.163597265	18.96610742	-1.598818688
19.37971891	1.230390587	19.37971891	1.769576195	19.23899678	1.531042523	19.17849246	0.639192876	19.04186181	0.522347693	19.04186181	-1.752921086
19.45547329	-0.382403414	19.45547329	0.495369168	19.31475116	1.774249136	19.25424684	0.000804503	19.11761619	1.058271699	19.11761619	-1.287199514
19.53122768	-0.657374514	19.53122768	0.663118315	19.39050554	2.045088161	19.33000122	0.317743252	19.19374252	0.771644281	19.19374252	-1.939651031
19.60723003	0.955729048	19.60723003	0.185394994	19.46650789	0.960650899	19.40600357	-0.117925141	19.26949691	1.31213553	19.26949691	-2.07140816
19.68286043	0.682780226	19.68286043	1.001789704	19.54226228	1.911340025	19.48175796	0.905916236	19.34549926	0.646127093	19.34549926	-2.103673209
19.75861481	-2.575906309	19.75861481	1.823310047	19.61826463	1.186832734	19.55776031	-1.076835585	19.42125364	1.366978463	19.42125364	-1.556932296
19.83461716	1.628604733	19.83461716	0.773576811	19.69389502	1.511915283	19.63351469	0.371417222	19.49725599	0.4934116	19.49725599	-2.320267166
19.91037154	0.400859353	19.91037154	2.336008901	19.76964941	1.230753385	19.70914509	-0.201964809	19.57301037	0.632749298	19.57301037	-2.150701374
19.98637389	1.490449636	19.98637389	2.512610239	19.84565176	2.062408334	19.78514744	0.38550558	19.64876475	0.568542651	19.64876475	-2.336055663
20.06200429	2.311415178	20.06200429	1.949095404	19.92140614	1.807744878	19.86090182	0.472269119	19.7247671	1.196368908	19.7247671	-2.139771244
20.13775867	1.4881527	20.13775867	1.96024861	19.99716052	2.994048241	19.9366562	1.545511319	19.8003975	1.339433476	19.8003975	-1.839623729
20.21351305	-0.991505292	20.21351305	1.640027955	20.07303889	2.043770159	20.01265855	0.005888737	19.87615188	1.76742823	19.87615188	-1.280468535
20.28939142	-0.860782555	20.28939142	2.315058519	20.14879327	1.571227149	20.08828895	-0.149164007	19.95215424	0.592234269	19.95215424	-2.058198565
20.3651458	2.591360239	20.3651458	1.910520191	20.22454765	1.554213171	20.16404333	-0.089951705	20.02790862	0.448753216	20.02790862	-2.556503068
20.4407762	2.037930538	20.4407762	2.255915169	20.30042602	2.43031471	20.24004568	0.158655676	20.10353902	0.669367304	20.10353902	-1.890162367
20.51677855	0.647607904	20.51677855	2.687253658	20.3761804	2.605968992	20.31567608	1.140164435	20.17954137	1.074601283	20.17954137	-1.662053787
20.59240895	0.226148623	20.59240895	0.934309731	20.4518108	1.692993684	20.39143047	0.878053751	20.25529575	1.246197367	20.25529575	-1.536879064
20.66803935	0.361459752	20.66803935	2.37640517	20.52756518	1.375364453	20.46706086	0.2598442	20.33092615	0.655235955	20.33092615	-1.279797122
20.74379373	0.777459835	20.74379373	0.950446666	20.60344355	1.549202246	20.54306321	0.020543648	20.40668053	0.905788641	20.40668053	-2.125338798
20.8196721	-0.48886834	20.8196721	1.976839139	20.67907395	1.999122653	20.61869361	-0.714140064	20.4825589	1.210994322	20.4825589	-2.580659021
20.89530249	0.208450534	20.89530249	2.838987651	20.75482833	1.955217454	20.69432401	0.225350639	20.55831328	0.534318494	20.55831328	-2.562503529
20.97093289	0.062958617	20.97093289	1.657684523	20.83045873	1.440448431	20.77007839	0.25970191	20.63394368	0.333404077	20.63394368	-1.93354007
21.04668727	-0.648552083	21.04668727	1.23986154	20.90633709	2.699410459	20.84595676	0.488159386	20.70957407	1.255058456	20.70957407	-2.312559087
21.12256564	0.478242146	21.12256564	2.279024921	20.98196749	0.846754505	20.92158716	-0.365510605	20.78557642	1.404148875	20.78557642	-1.839015781
21.19819604	-0.514033532	21.19819604	3.754572751	21.05772187	1.80431336	20.99721755	-0.249087346	20.86120682	0.638523699	20.86120682	-2.407667623
21.27382644	-0.223364625	21.27382644	2.993666678	21.13335227	1.114296332	21.07284795	-0.048065311	20.93683722	1.272735564	20.93683722	-2.684106349
21.34945683	-0.216634007	21.34945683	3.094212227	21.20898267	1.656891046	21.1488503	-0.294455409	21.01246762	0.745700459	21.01246762	-2.773420501
21.42508723	-1.925292511	21.42508723	2.58742571	21.28486104	0.962114782	21.2244807	-0.261091597	21.08834598	0.378485012	21.08834598	-2.024572704
21.50071763	-3.35505467	21.50071763	3.209748498	21.36049143	1.026697168	21.3001111	-0.114656751	21.16397638	-0.345546831	21.16397638	-2.627930907
21.576596	-0.339808717	21.576596	3.398948384	21.43612183	1.432092764	21.3757415	0.343997173	21.23973076	0.430258431	21.23973076	-2.826621105
21.65210241	-0.764988813	21.65210241	2.450666478	21.51175223	1.839927061	21.4513719	0.010586997	21.31536116	0.003683174	21.31536116	-2.862662541
21.72773281	0.827134656	21.72773281	2.638627354	21.58725864	0.537651456	21.52687831	0.13072805	21.39086758	0.097355734	21.39086758	-2.433172036
21.80336321	-1.042785035	21.80336321	3.884302943	21.66288904	0.773422697	21.60250871	-0.262476829	21.46649797	0.025977238	21.46649797	-2.715358925
21.8789936	2.873460318	21.8789936	4.342076324	21.73876741	1.556192169	21.67838707	0.172688062	21.54237634	0.064952193	21.54237634	-2.999236429
21.95450002	0.419122199	21.95450002	2.765739493	21.81439781	2.141988962	21.75401747	0.639175752	21.61800674	0.770647441	21.61800674	-2.731913909
22.03013042	2.609683205	22.03013042	3.311607536	21.8900282	0.593726857	21.82964787	-0.447676535	21.69363714	0.979200358	21.69363714	-2.352006322
22.10576081	1.164703713	22.10576081	4.127513418	21.96553462	0.74552401	21.90515428	-0.153673002	21.76926753	0.01552962	21.76926753	-3.360195149
22.18126723	3.658444767	22.18126723	4.144297512	22.04116501	1.479329245	21.98078468	0.055112111	21.84477395	0.195014333	21.84477395	-2.421922589
22.25689763	2.795131033	22.25689763	4.071598519	22.11667143	1.692876079	22.05641508	-0.316335353	21.92040435	1.218765669	21.92040435	-2.569023628
22.33240404	4.275755771	22.33240404	4.895971529	22.19230183	1.264666696	22.13192149	0.038999566	21.99603474	0.782710915	21.99603474	-2.576660092
22.40828241	5.762641769	22.40828241	5.814801579	22.26780824	1.654643655	22.20755189	0.250197896	22.07154116	0.994335831	22.07154116	-2.302864203
22.48378882	3.12992991	22.48378882	4.572629485	22.34343864	2.811166803	22.2830583	1.782406427	22.14717156	1.660899031	22.14717156	-2.507227529
22.55929523	3.586877724	22.55929523	3.233285589	22.41894505	2.146495559	22.3586887	0.558619408	22.22267797	2.388222392	22.22267797	-1.523825725
22.63492563	3.453851209	22.63492563	3.428970556	22.49457545	1.330118751	22.43419512	0.832147908	22.29830837	1.379880895	22.29830837	-1.897356962
22.71043204	4.209788117	22.71043204	3.534654367	22.57008186	1.991554993	22.50970153	0.929737056	22.37381478	1.223788546	22.37381478	-1.56120363
22.78593846	3.483107859	22.78593846	2.637671022	22.64558828	1.943089541	22.58533193	0.315846787	22.44944518	1.152835202	22.44944518	-1.679958869
22.86144487	3.051137258	22.86144487	2.924591845	22.72121868	0.880439304	22.66083834	0.204224386	22.52495159	0.7361859	22.52495159	-1.971186784
22.93695129	12.01512125	22.93695129	6.238175551	22.79672509	1.546182008	22.73634475	0.658860455	22.60045801	1.153886621	22.60045801	-1.919415985
23.0124577	8.459629481	23.0124577	2.859388542	22.8722315	2.665484963	22.81185117	2.372754108	22.6760884	1.082044657	22.6760884	-2.241751466
23.0880881	7.88515782	23.0880881	3.056847414	22.94773792	1.024353026	22.88748157	0.315604998	22.75159482	2.373675411	22.75159482	-0.861678259
23.16322256	8.358603661	23.16322256	2.978041419	23.02324433	0.610421671	22.96298798	0.232779666	22.82710123	1.489988814	22.82710123	-1.704169387
23.23872897	9.585741564	23.23872897	3.269326341	23.09875074	0.859463413	23.03849439	-0.242774504	22.90260765	1.126568524	22.90260765	-2.406167543
23.31423539	8.557692283	23.31423539	1.054858345	23.17425716	0.806628335	23.11400081	-0.35788668	22.97811406	1.375665059	22.97811406	-2.558610984
23.3897418	11.60144523	23.3897418	2.552869918	23.24976357	0.966344113	23.18950722	-0.777051551	23.05374446	1.244614845	23.05374446	-2.565813317
23.46524821	12.69058998	23.46524821	2.285170473	23.32526998	0.395108112	23.26501364	0.079349519	23.12925087	1.083366459	23.12925087	-3.656903602
23.54075463	15.14785594	23.54075463	1.641813455	23.4007764	0.860305913	23.34052005	0.147234548	23.20475729	0.212888573	23.20475729	-2.668300996
23.61626104	19.74026894	23.61626104	1.745592545	23.47628281	0.346930676	23.41602646	0.276678075	23.28013971	1.586751742	23.28013971	-2.086546492
23.69164347	24.0459077	23.69164347	0.533362265	23.55178923	0.199661276	23.49153288	-0.02264874	23.35564613	0.445708637	23.35564613	-3.00803644
23.76714988	25.47169448	23.76714988	-0.307854678	23.62717166	-0.564942504	23.56691531	-0.077528338	23.43115254	0.816019554	23.43115254	-3.105211842
23.8426563	26.74983169	23.8426563	2.248883702	23.7024301	0.860885591	23.64242172	-0.071019194	23.50665896	0.531876012	23.50665896	-3.796879002
23.91779076	27.87922577	23.91779076	1.502417591	23.77793651	0.434848838	23.71768016	-0.528392935	23.58216537	0.964280954	23.58216537	-3.390316972
23.99329717	28.09305901	23.99329717	1.986892337	23.85331894	0.317271711	23.79306259	-0.740122794	23.65767178	0.948986352	23.65767178	-3.250226298
24.0686796	25.38900777	24.0686796	0.569663971	23.92882536	1.538890658	23.86856901	0.757109014	23.73305421	0.181476183	23.73305421	-3.229099054
24.14418602	22.67461686	24.14418602	0.00440142	24.00433177	0.455112922	23.94407542	-0.200523342	23.80831266	1.159360082	23.80831266	-2.156853143
24.21956844	21.18296515	24.21956844	1.349716761	24.0797142	0.305298709	24.01945785	-0.256765216	23.88381907	0.811700758	23.88381907	-2.734711578
24.29507486	16.59664814	24.29507486	0.399981931	24.15522061	1.034095073	24.09496426	0.595595767	23.9592015	0.553132635	23.9592015	-2.893000391
24.37020932	14.77814937	24.37020932	0.214662064	24.23035508	1.231356498	24.17034669	0.415465605	24.03470791	1.479118526	24.03470791	-2.931010734
24.44559175	12.33280942	24.44559175	0.606628209	24.3057375	0.261488354	24.24560514	-0.143724322	24.11009034	1.068467132	24.11009034	-3.181615513
24.52109816	7.238350453	24.52109816	1.000468203	24.38124392	0.141213442	24.32098757	-0.358343872	24.18559676	0.135915972	24.18559676	-3.585652079
24.59648059	8.348420126	24.59648059	0.040681835	24.45662635	-0.011429465	24.39637	-0.06734237	24.26073122	1.006799972	24.26073122	-3.045910291
24.67186302	5.7217409	24.67186302	1.017340127	24.53200878	-0.260324953	24.47187641	0.288687886	24.33611365	0.622300109	24.33611365	-3.573979839
24.74699748	4.490728513	24.74699748	1.025780423	24.60726722	0.223209689	24.54725884	0.041676694	24.41162006	1.129334098	24.41162006	-3.12329625
24.82237991	7.009434371	24.82237991	0.254209032	24.68264965	0.453386601	24.6223933	-0.493896961	24.48700249	0.83578261	24.48700249	-2.946972609
24.89788633	1.075208872	24.89788633	0.260900543	24.75803208	0.364084715	24.69777573	0.215798	24.56213695	0.881342457	24.56213695	-2.399650653
24.97326875	5.009558088	24.97326875	0.953382445	24.83341451	-0.047154778	24.77315816	-0.642880136	24.63764337	0.430319493	24.63764337	-2.529534989
25.04840322	3.925504962	25.04840322	1.550854968	24.90854897	0.699734058	24.84866457	0.102248381	24.7130258	1.253437945	24.7130258	-3.279881593
25.12378565	2.365040209	25.12378565	-0.309414825	24.9839314	0.965770043	24.92379904	-0.180709531	24.78840822	1.269220146	24.78840822	-2.884392726
25.19904409	-0.147774475	25.19904409	2.162225719	25.05931383	-0.030164752	24.99918147	-0.206460259	24.86354269	2.098651604	24.86354269	-2.798330176
25.27417855	3.811976123	25.27417855	0.29471197	25.13444829	0.332753233	25.07456389	-0.686063358	24.93892512	1.018546957	24.93892512	-4.023476732
25.34956098	2.718098086	25.34956098	0.499767264	25.20983072	0.53473615	25.14969836	-0.485797892	25.01430754	1.662868561	25.01430754	-3.282310806
25.42494341	0.985890035	25.42494341	1.798357165	25.28521315	0.574542913	25.2249568	0.757787783	25.08968997	0.796827955	25.08968997	-3.510357593
25.50007787	-0.275620436	25.50007787	1.111750418	25.36059558	1.105306272	25.30033923	0.244339677	25.16482444	1.38054371	25.16482444	-2.417813565
25.57533632	-1.223070622	25.57533632	0.62159005	25.43560606	0.982682304	25.37547369	0.612116163	25.24020686	1.460150294	25.24020686	-2.613202528
25.65071875	0.696211918	25.65071875	0.129209754	25.51098849	0.333390973	25.45085612	0.719217596	25.31558929	1.571910846	25.31558929	-2.841167504
25.72585321	0.70542938	25.72585321	-0.46564234	25.58637092	0.241217837	25.52623855	-0.390322147	25.39059977	1.142664613	25.39059977	-2.499479492
25.80111165	-0.085198577	25.80111165	1.247257679	25.66150538	0.5120229	25.60124903	-0.08734003	25.4659822	1.50959309	25.4659822	-2.982495519
25.87649408	2.807210115	25.87649408	1.155640947	25.73676382	1.115395123	25.67663146	0.117981934	25.54136463	0.950024036	25.54136463	-3.372313065
25.95150456	-1.03237259	25.95150456	1.164463448	25.81189828	1.190423613	25.75201389	0.622558743	25.61649909	1.895817893	25.61649909	-2.837597685
26.02688699	1.224959585	26.02688699	0.263235412	25.88715673	1.132689941	25.82702436	1.029897351	25.69175754	1.463061842	25.69175754	-2.364264141
26.10189746	1.235085354	26.10189746	1.182212953	25.96253916	-0.293267823	25.90240679	0.37364359	25.766892	1.157090338	25.766892	-2.658972245
26.17727989	1.567887492	26.17727989	2.308391167	26.03754963	0.113311789	25.97741727	-0.018786345	25.84215044	2.045723626	25.84215044	-2.150615178
26.25253834	1.255467125	26.25253834	0.283970503	26.11293206	1.862862768	26.0527997	0.256128498	25.91753287	1.188800116	25.91753287	-2.349422127
26.32754882	1.265654505	26.32754882	2.229142144	26.18794254	0.932352036	26.12805814	0.331116948	25.99254335	2.698942164	25.99254335	-2.516803366
26.40293125	1.113793116	26.40293125	2.138126656	26.26320099	0.704795568	26.20306862	0.977987942	26.06792578	1.611445847	26.06792578	-2.360839506
26.47794172	2.584994427	26.47794172	2.046641733	26.33833545	1.522834409	26.27845105	0.044013214	26.14293625	2.183286994	26.14293625	-2.39901838
26.55320017	-0.65504661	26.55320017	1.441398269	26.41359389	1.227881471	26.35346153	0.760837526	26.21831868	2.921524531	26.21831868	-2.144235992
26.62821064	4.075601249	26.62821064	1.759555176	26.48885234	1.576085116	26.42871997	0.160498594	26.29357713	1.400196735	26.29357713	-2.214680997
26.70346909	2.458944895	26.70346909	2.80089696	26.56386281	1.653841414	26.50373045	0.84704067	26.36858761	1.909833646	26.36858761	-2.089049265
26.77847957	3.451424375	26.77847957	0.333227349	26.63924524	1.629726363	26.57911288	0.788386943	26.44397003	1.696943204	26.44397003	-2.028426862
26.85373801	4.938009493	26.85373801	0.961707024	26.71425572	0.887996171	26.65412335	0.899915679	26.51898051	2.705157722	26.51898051	-2.131882192
26.92874849	3.314887166	26.92874849	1.073948482	26.78951416	0.622228658	26.7293818	0.533466299	26.59423896	2.824187461	26.59423896	-2.697268041
27.00400693	3.820850827	27.00400693	0.770710913	26.86452464	0.046285319	26.80439228	0.507860927	26.66924943	1.317431821	26.66924943	-3.496551949
27.07901741	2.19084624	27.07901741	0.57037118	26.93978309	0.946986482	26.87965072	0.310466757	26.74450788	2.464945433	26.74450788	-2.643739246
27.15427585	3.849299088	27.15427585	-0.466222998	27.01479356	1.024257707	26.9546612	-0.025543888	26.81951836	1.783814916	26.81951836	-3.048238119
27.22928633	3.203794501	27.22928633	0.167172044	27.09005201	0.514371607	27.02991964	0.292365061	26.8947768	1.400334199	26.8947768	-2.789194737
27.30454478	4.042953341	27.30454478	0.488634413	27.1649385	-0.067166771	27.10493012	0.300518897	26.96978728	2.321468226	26.96978728	-2.595575827
27.37943127	0.58334676	27.37943127	0.601237008	27.23994898	0.320753296	27.18018856	0.274078459	27.04504572	1.735942995	27.04504572	-2.100209097
27.45444175	3.740532003	27.45444175	-0.759846133	27.31520742	0.39728429	27.25507506	0.942165188	27.1200562	1.113970025	27.1200562	-2.138554178
27.52970019	1.763368986	27.52970019	-1.071385626	27.3902179	0.299753967	27.3303335	0.151167993	27.19506668	2.782875652	27.19506668	-2.949391075
27.60458668	-0.552184852	27.60458668	0.413177997	27.46535236	0.446484318	27.40534398	0.333520544	27.27032512	1.923796334	27.27032512	-3.461016332
27.67984513	1.452562943	27.67984513	0.420612557	27.54036284	3.221341379	27.48023047	0.236925191	27.34521161	1.602868406	27.34521161	-2.827972413
27.75473162	0.963065282	27.75473162	0.321886132	27.61562128	30.27095544	27.55548892	-0.000274355	27.42047006	2.842837742	27.42047006	-2.800615205
27.8297421	-0.195597416	27.8297421	-0.096364724	27.69050777	-0.094767823	27.63049939	0.042452502	27.49548053	2.216123461	27.49548053	-2.027553217
27.90487656	-2.193529213	27.90487656	0.229834404	27.76551825	0.263972221	27.70563385	0.36704257	27.570615	2.576001759	27.570615	-2.64350337
27.97988703	-0.011894884	27.97988703	0.984530755	27.84065271	0.482941833	27.78064433	0.940039911	27.64562547	2.287722766	27.64562547	-2.853706691
28.05477353	1.002490378	28.05477353	1.528208052	27.91566319	0.73827736	27.85553082	0.985129156	27.72051196	1.723947397	27.72051196	-2.177758441
28.12990799	-2.34572828	28.12990799	-0.177744323	27.99054968	0.00064906	27.93078927	0.746920893	27.79577041	2.978113341	27.79577041	-2.045876037
28.20491846	-1.331768731	28.20491846	-0.708653949	28.06568414	0.149316347	28.00567576	0.86280172	27.8706569	1.759234723	27.8706569	-2.118973504
28.27980496	-0.651654786	28.27980496	0.0502005	28.14069462	0.512564505	28.08056225	0.765599387	27.94566738	1.638932293	27.94566738	-2.226724864
28.35493942	1.548175859	28.35493942	0.164873337	28.21558111	0.162664728	28.1558207	-0.402232955	28.02080184	2.209673618	28.02080184	-2.644743292
28.42982591	1.221118544	28.42982591	0.604209856	28.29071557	0.348472196	28.23070719	1.249218457	28.09581232	1.743252393	28.09581232	-2.5125923
28.5047124	0.047534073	28.5047124	-0.687394823	28.36560206	0.104359933	28.30559368	0.686399632	28.17069881	2.802851747	28.17069881	-2.656418558
28.57997085	-1.129361943	28.57997085	0.620046199	28.44061254	-0.248720555	28.38085213	0.08525488	28.24583327	2.19646204	28.24583327	-2.627611726
28.65485734	2.099889341	28.65485734	1.715127909	28.515747	-0.314927725	28.45573862	-0.194660684	28.32071976	2.354725513	28.32071976	-2.390269426
28.72974383	0.413029365	28.72974383	0.418095791	28.59063349	1.027407739	28.53062511	0.786400337	28.39573024	2.408785177	28.39573024	-3.126328388
28.80450634	2.292929416	28.80450634	0.207389602	28.66551999	1.506647971	28.60551161	0.289942124	28.4708647	2.673313876	28.4708647	-2.296072077
28.8796408	-0.249911698	28.8796408	1.417385599	28.74040648	0.718170549	28.68064607	1.058974637	28.54575119	3.219763455	28.54575119	-1.427206171
28.95452729	-2.117680979	28.95452729	1.098220794	28.81554094	0.180840977	28.75553256	0.742428422	28.62063769	3.522251673	28.62063769	-1.290168864
29.02941379	-3.819815357	29.02941379	0.228999057	28.89042743	0.187690827	28.83041905	0.533639018	28.69552418	2.944465185	28.69552418	-2.416280434
29.10430028	0.629887909	29.10430028	-0.863489927	28.96531392	-0.8642121	28.90530554	0.105267159	28.77065864	2.611589952	28.77065864	-2.456658565
29.17943474	-1.758098476	29.17943474	-0.417559146	29.04007643	-0.713186618	28.98044	-0.069215268	28.84554513	2.454251066	28.84554513	-2.708695528
29.25419725	-0.037065046	29.25419725	-0.190732507	29.11521089	-0.268198687	29.05520251	0.597379531	28.92043162	1.763896008	28.92043162	-3.809701951
29.32908374	-2.432481761	29.32908374	0.03695173	29.19009739	0.06841996	29.13008901	-0.090333273	28.99531812	1.959657085	28.99531812	-3.038880696
29.40397023	-1.911296825	29.40397023	-0.066927249	29.26498388	0.075095722	29.2049755	0.579011996	29.07008062	1.657283858	29.07008062	-3.045305808
29.47873274	-1.044337393	29.47873274	2.049079396	29.33974639	0.118690632	29.27986199	0.109362482	29.14521508	1.389394617	29.14521508	-2.767314995
29.55361923	3.273081219	29.55361923	1.726122149	29.41463288	0.236403884	29.35487247	0.080682775	29.22010158	1.478183617	29.22010158	-3.022549876
29.62875369	-0.339225987	29.62875369	-0.603732642	29.48951937	1.799375555	29.42975896	0.643607904	29.29498807	1.854235889	29.29498807	-2.600432828
29.7035162	1.051928273	29.7035162	0.741673543	29.56452985	-0.232009349	29.50464545	0.541759275	29.36975058	3.058421601	29.36975058	-2.570084281
29.77827871	0.888904332	29.77827871	1.532845251	29.63941634	0.778459778	29.57940796	1.3307699	29.44463707	1.746678123	29.44463707	-2.862275277
29.8531652	-1.354400841	29.8531652	-1.034470362	29.71417885	0.227552748	29.65429445	1.527600746	29.51977153	2.630891745	29.51977153	-1.431099281
29.92792771	-2.388753133	29.92792771	-1.029419222	29.78906534	-0.512360223	29.72905696	0.30823077	29.59453404	3.337852187	29.59453404	-2.190122838
30.00269022	0.397239057	30.00269022	2.01198297	29.86382785	-0.731317252	29.80419142	0.167496482	29.66942053	2.054662941	29.66942053	-3.313043263
30.07757671	-1.333510204	30.07757671	-0.11794808	29.93859036	0.586410397	29.87895393	-0.572903677	29.74418304	1.129265231	29.74418304	-3.825993445
30.15233922	0.764202069	30.15233922	1.243208706	30.01347685	0.631838081	29.95371644	-0.30334203	29.81894555	2.892642178	29.81894555	-3.978726024
30.22710173	3.565101237	30.22710173	0.121751427	30.08823936	0.225602054	30.02860293	0.23045869	29.89383204	2.18389318	29.89383204	-3.623876726
30.30211221	0.085031694	30.30211221	2.621036428	30.16300187	0.157287584	30.10336544	-0.25063247	29.96859455	2.239452699	29.96859455	-2.903784863
30.3769987	-1.130352872	30.3769987	0.930597458	30.23801234	1.033822477	30.17812795	1.493222376	30.04335706	2.221997737	30.04335706	-2.654549256
30.45176121	-1.298120436	30.45176121	1.280336857	30.31289884	-0.283180989	30.25289045	-0.953870919	30.11824355	3.084850652	30.11824355	-3.463398202
30.52652371	-0.238936154	30.52652371	1.631315779	30.38766134	0.102532926	30.32765296	0.416605582	30.19300606	2.517623789	30.19300606	-3.836376267
30.60128622	1.876274558	30.60128622	0.956752567	30.46242385	0.832047488	30.40241547	1.602687915	30.26801653	2.279626918	30.26801653	-4.284147636
30.67604873	-0.74923972	30.67604873	-0.063086481	30.53718636	-0.417021973	30.47730196	0.130324563	30.34277904	2.594161235	30.34277904	-4.219268619
30.75081124	1.898619163	30.75081124	-0.056120123	30.61194887	-0.334716023	30.55206447	-0.852310552	30.41754155	1.504725475	30.41754155	-3.896363881
30.82544976	-2.671816108	30.82544976	-0.507897269	30.68671138	0.015702802	30.62682698	0.1091282	30.49230406	1.930083984	30.49230406	-4.346807353
30.90021227	-3.195583132	30.90021227	-1.076154719	30.76147388	-1.204029438	30.7014655	-0.762606178	30.56706657	1.317578696	30.56706657	-4.503293644
30.97497478	-2.484052048	30.97497478	-0.49544868	30.83623639	-0.393075107	30.77622801	-1.100928107	30.64182907	1.669823733	30.64182907	-4.808523184
31.04973729	0.52853338	31.04973729	-0.950367496	30.91087492	-0.194623591	30.85099052	0.134638003	30.71659158	1.83708203	30.71659158	-5.671576131
31.12449979	-2.118218601	31.12449979	0.441062235	30.98563742	-0.458048944	30.92575303	-0.819151324	30.79135409	1.706204263	30.79135409	-4.195415758
31.19913832	0.192997455	31.19913832	-0.592280808	31.06039993	-0.490717649	31.00051554	-0.6967102	30.8661166	1.387692254	30.8661166	-5.209581461
31.27390083	-2.815627323	31.27390083	-0.122563171	31.13516244	-0.949244062	31.07527804	-0.728366843	30.94087911	1.480347239	30.94087911	-4.286587934
31.34829138	3.410352043	31.34829138	1.161404693	31.20980096	0.219124049	31.14991657	0.091655649	31.01564162	1.197677851	31.01564162	-4.182736414
31.42305389	0.042477867	31.42305389	0.705413504	31.28456347	0.576090455	31.22467908	-0.016177979	31.09028014	2.005443138	31.09028014	-4.303320808
31.49769241	-0.661160957	31.49769241	-0.567592706	31.35895403	-0.272303771	31.29944158	0.264238102	31.16479468	1.571755511	31.16479468	-3.861061188
31.57245492	-0.831380759	31.57245492	-0.09459128	31.43371654	-0.616913435	31.37408011	-1.011897882	31.23955719	0.947506088	31.23955719	-3.191389738
31.64709345	-1.18057136	31.64709345	1.315126199	31.50847904	-0.728385332	31.44884262	-0.654279477	31.31419571	1.570149977	31.31419571	-4.32833743
31.72185595	2.045195722	31.72185595	1.558757913	31.58311757	-0.52709244	31.52348114	-0.647094405	31.38895822	1.057254422	31.38895822	-3.807942832
31.79649448	-0.449421588	31.79649448	0.513077904	31.65775609	0.616285723	31.59824365	-0.091596015	31.46359674	1.530470104	31.46359674	-4.04228157
31.87125699	-1.157804279	31.87125699	-0.301168151	31.7325186	-0.554459902	31.6726342	-0.671883577	31.53835925	2.805087615	31.53835925	-5.073598841
31.94589551	-0.073661764	31.94589551	0.529338401	31.80715712	-0.351682343	31.74739671	0.593251731	31.61299777	1.147082855	31.61299777	-4.323626661
32.02028607	5.323980059	32.02028607	2.305581699	31.88191963	-0.660898673	31.82203524	-0.696811482	31.68776028	1.470263625	31.68776028	-5.130997766
32.09492459	-1.494512727	32.09492459	-0.516971756	31.95655816	1.399715748	31.89667376	1.993494539	31.76239881	1.373420486	31.76239881	-4.416313242
32.16956311	0.1331439	32.16956311	-0.628791627	32.03094871	-0.372237136	31.97131228	-0.88002877	31.83716132	4.038567501	31.83716132	-2.858503627
32.24432562	0.322571034	32.24432562	-0.030210306	32.10558724	-0.683210035	32.04607479	-1.15036201	31.91155187	0.909475672	31.91155187	-5.007021462
32.31896415	-1.833455736	32.31896415	0.807667165	32.18022576	-0.121132148	32.12071332	-0.826520643	31.98619039	1.581199274	31.98619039	-4.326259163
32.39360267	-2.007151009	32.39360267	-0.847603119	32.25498827	0.403216214	32.19510387	-0.501498404	32.06082892	1.715272298	32.06082892	-4.142310449
32.46799322	-0.915225142	32.46799322	0.229755593	32.32962679	-1.343827045	32.26974239	-1.091201237	32.13559143	1.231367185	32.13559143	-5.343126737
32.54263175	-3.442108809	32.54263175	-0.477956417	32.40401735	-0.620034764	32.34438092	-0.725533571	32.21022995	0.939270409	32.21022995	-5.198862511
32.61727027	-1.442937834	32.61727027	-2.621198921	32.47865587	-1.214512618	32.41901944	-1.477686364	32.28486847	1.460837942	32.28486847	-5.28577107
32.69178481	1.286603854	32.69178481	-0.584372928	32.55329439	-1.570544228	32.49365797	-1.271542398	32.35925903	1.129132037	32.35925903	-5.527747011
32.76617537	-2.154692798	32.76617537	-0.81758815	32.62793292	0.040688567	32.56804852	0.17893849	32.43389755	0.990952504	32.43389755	-5.072662397
32.84081389	-2.875473926	32.84081389	-0.211427096	32.70244746	-0.998543001	32.64268705	-0.414912879	32.50853608	0.501141765	32.50853608	-5.00432471
32.91545242	0.771971447	32.91545242	-0.444766622	32.77683801	-0.388437225	32.71732557	-1.051175989	32.5831746	1.572904887	32.5831746	-5.675079691
32.99009094	-2.49902605	32.99009094	0.163955066	32.85147654	-0.907090749	32.79196409	-0.600710515	32.65756516	1.082279176	32.65756516	-4.944701493
33.06435751	7.36096196	33.06435751	3.06585705	32.92611506	0.433774652	32.86635465	0.13420441	32.7320797	0.982184981	32.7320797	-4.992770165
33.13899603	5.916776501	33.13899603	3.802903325	33.00038163	2.022632455	32.94086919	0.912266245	32.80671822	1.235406563	32.80671822	-4.727954778
33.21351057	1.177668864	33.21351057	0.066125769	33.07502016	1.180633026	33.01550771	0.841527058	32.88135674	3.182432325	32.88135674	-3.56056398
33.28790113	0.089647806	33.28790113	0.31601366	33.14965868	-0.437333297	33.08989827	-0.163850807	32.9557473	2.533320781	32.9557473	-3.488450509
33.36241567	-0.450887219	33.36241567	0.081280153	33.22417322	-0.553165295	33.16441281	-0.847211071	33.03038582	1.565819129	33.03038582	-4.911043625
33.43705419	1.025518712	33.43705419	0.575104934	33.29856378	-0.261166656	33.23905133	-0.432253529	33.10490036	1.742716713	33.10490036	-5.235173033
33.51132076	-1.535463981	33.51132076	0.583482852	33.37307832	-0.21349787	33.31356587	0.310896831	33.17929092	2.078780951	33.17929092	-5.205064735
33.58595929	-0.240919033	33.58595929	-0.017733844	33.44771684	-0.452447472	33.38795643	-0.702582818	33.25380546	2.495544903	33.25380546	-5.412116811
33.66047383	-0.231968172	33.66047383	1.57733041	33.52198341	-0.651214413	33.46247097	-0.940899771	33.32844398	1.441360945	33.32844398	-5.065168269
33.7347404	1.619403124	33.7347404	-0.002731428	33.59662193	-0.398407188	33.53686152	-0.235791349	33.40271055	0.941462018	33.40271055	-5.828326358
33.80937892	-1.320667322	33.80937892	-0.607676391	33.67113647	0.390691604	33.61137606	0.183922777	33.47734908	1.637939631	33.47734908	-5.401276272
33.88389346	-1.866702642	33.88389346	-0.355674036	33.74540304	-0.674030029	33.68601458	-1.372461958	33.55186362	1.576734003	33.55186362	-5.291334467
33.95816003	-0.011211917	33.95816003	-1.331679234	33.82004157	-0.502581706	33.76028116	-1.242177596	33.62625417	1.314850209	33.62625417	-6.457884917
34.03267457	0.73808445	34.03267457	0.150637662	33.89430814	-0.661755491	33.8347957	-1.690197404	33.70076871	0.811210028	33.70076871	-5.38991316
34.10706513	2.414923646	34.10706513	3.85600659	33.96882268	-0.157918367	33.90931024	-0.690278767	33.77528325	1.271025121	33.77528325	-6.921076049
34.18157967	2.982871014	34.18157967	2.881973849	34.04333722	1.593916421	33.98370079	1.225732203	33.84967381	1.893527409	33.84967381	-6.491901815
34.25584624	0.396964697	34.25584624	0.297760757	34.11760379	0.438803008	34.05821533	1.569232117	33.92418835	3.244693567	33.92418835	-4.373409859
34.33036078	-1.079550104	34.33036078	0.429657737	34.19211833	-1.178764635	34.1324819	-1.208189288	33.99845492	2.174774609	33.99845492	-5.427619901
34.40487532	-1.62924584	34.40487532	0.685953153	34.2663849	-0.922886643	34.20699644	-1.576571333	34.07296946	0.939206287	34.07296946	-5.15475484
34.47914189	-2.180081079	34.47914189	-0.423083749	34.34102342	-0.582459662	34.28126301	-1.528527234	34.147484	0.47014064	34.147484	-6.456308353
34.55353244	-3.104666039	34.55353244	-1.162302494	34.41516601	-0.576067495	34.35577755	-0.601637951	34.22175057	1.096614744	34.22175057	-6.224615214
34.62779902	3.056917517	34.62779902	-1.156389645	34.48968055	-1.367014679	34.43029209	-1.348049411	34.29626511	1.318217258	34.29626511	-6.397443109
34.70231356	2.695880834	34.70231356	4.587887071	34.56394712	-0.26891744	34.50455866	0.086061083	34.37053168	1.336623842	34.37053168	-6.245989684
34.77658013	0.278166673	34.77658013	0.72949759	34.63846166	2.054066207	34.5790732	0.768090991	34.44504622	1.967845057	34.44504622	-5.036523309
34.85109467	-3.453931947	34.85109467	1.113637383	34.71272823	-0.423666412	34.65321579	0.441421755	34.51931279	3.828610413	34.51931279	-2.804300674
34.92523725	0.859212189	34.92523725	0.747068521	34.78724277	-0.163411836	34.72773033	-0.85677413	34.59382733	1.269319579	34.59382733	-4.972028478
34.99975179	1.056880516	34.99975179	-0.373471639	34.86138536	0.097686179	34.8019969	-0.891409696	34.6680939	1.49299858	34.6680939	-5.593651068
35.07389438	-0.996773861	35.07389438	-0.11496694	34.9358999	0.402069381	34.87651144	1.021263706	34.74260844	2.581101691	34.74260844	-6.012608199
35.14840892	-2.115299886	35.14840892	-0.862506453	35.01016647	-0.693779067	34.95065403	-1.385030412	34.81675103	1.777874564	34.81675103	-5.407466922
35.22267549	-1.16796882	35.22267549	0.278304994	35.08455703	-0.644885239	35.0249206	-0.698624524	34.89126557	1.095794704	34.89126557	-5.252205251
35.29681808	-0.218801485	35.29681808	-1.101968107	35.1588236	-0.936660078	35.09943514	-0.988454137	34.96553214	1.403312507	34.96553214	-5.672550587
35.37133262	5.818194307	35.37133262	1.937901216	35.23321415	-0.162584104	35.17357772	-0.597414062	35.03992269	1.546307476	35.03992269	-5.517155416
35.4454752	-1.52026509	35.4454752	-0.583258272	35.30748072	1.768019057	35.24809226	0.947444028	35.11418926	1.731173378	35.11418926	-5.980559132
35.51986576	1.696108597	35.51986576	0.818161025	35.38187128	-0.40489528	35.32223485	-0.067969731	35.18833185	2.7889365	35.18833185	-5.121892375
35.59413233	0.384757193	35.59413233	1.334930097	35.45613785	0.373841229	35.39674939	0.155246389	35.26284639	1.811522017	35.26284639	-6.083282777
35.66827492	1.529063459	35.66827492	-0.053820286	35.53028044	-0.13340193	35.47089198	-0.564522541	35.33698898	2.87289335	35.33698898	-4.433383229
35.74266547	1.539960159	35.74266547	0.463196882	35.60467099	0.73437145	35.54503456	-0.255490537	35.41150352	2.059324107	35.41150352	-5.77084594
35.81680806	-0.154177973	35.81680806	1.109154332	35.67893756	1.432568319	35.6195491	0.269747136	35.4856461	2.539188558	35.4856461	-4.489628942
35.8913226	-1.472228388	35.8913226	-0.030503084	35.75308015	0.44980884	35.69369169	-0.927481295	35.55978869	2.727434204	35.55978869	-5.58127423
35.96546519	1.193060709	35.96546519	-0.534132802	35.82747071	-0.190262114	35.76808225	-1.265085941	35.63430323	1.783713005	35.63430323	-4.713190456
36.03960777	-1.076117575	36.03960777	1.649608585	35.90161329	-1.048902205	35.84222483	-1.344343528	35.70844582	1.509113729	35.70844582	-5.8924169
36.11399833	-0.687316363	36.11399833	-1.545636672	35.97600385	0.12797164	35.91636742	0.221982395	35.78283637	1.949142594	35.78283637	-6.488708929
36.18814091	-1.249476131	36.18814091	-0.512745878	36.05014643	0.048939628	35.99088196	-1.069763797	35.85710294	2.938527928	35.85710294	-5.239960835
36.2622835	0.663898426	36.2622835	1.551657762	36.12441301	-1.161474054	36.06502455	-0.453873121	35.93124553	1.397738395	35.93124553	-5.71089877
36.33642609	0.292630357	36.33642609	0.917931929	36.19843161	-1.024931641	36.13916713	-1.011020642	36.00563609	1.416783258	36.00563609	-5.972813084
36.41081664	2.020098839	36.41081664	-0.36221722	36.27282216	0.377713332	36.21355769	-0.480214148	36.07977867	2.494773049	36.07977867	-6.319850275
36.48483525	0.121167295	36.48483525	0.807228877	36.34696475	0.342279318	36.28770027	0.008592617	36.15392126	1.751871231	36.15392126	-6.329977983
36.55897783	-0.251615175	36.55897783	0.8162671	36.42110734	0.394290327	36.36184286	-0.244389711	36.22831181	2.876391527	36.22831181	-5.451490805
36.63336839	4.733384161	36.63336839	3.155848155	36.49549789	-0.693583424	36.43586146	-1.286458868	36.3024544	2.131689539	36.3024544	-5.968795947
36.70751098	0.916269924	36.70751098	2.001283442	36.56964048	1.596767454	36.51025202	1.089527404	36.37659699	3.00451992	36.37659699	-5.766021428
36.78152958	-0.031953454	36.78152958	0.324228593	36.64378307	0.331388074	36.58439461	-0.041587042	36.45073958	3.62391827	36.45073958	-4.031948372
36.85567217	1.320758162	36.85567217	1.372670431	36.71780167	-0.056847557	36.65853719	-0.516238777	36.52500615	3.475565946	36.52500615	-5.656577815
36.93006272	1.715627764	36.93006272	0.47127884	36.79219222	0.833301697	36.73267978	0.638159134	36.59914873	2.170186777	36.59914873	-5.836093341
37.00408132	0.573335733	37.00408132	-0.693317504	36.86633481	0.798163773	36.80694635	0.030710412	36.67329132	3.60622933	36.67329132	-4.734585601
37.07822391	-1.725342517	37.07822391	0.488552579	36.94035341	-0.033759127	36.88108894	-0.667064833	36.74743391	2.511742484	36.74743391	-4.784800105
37.15224251	0.978611201	37.15224251	0.366508432	37.014496	-0.779591678	36.95510754	-0.658624794	36.82170048	1.629037861	36.82170048	-6.506446144
37.2263851	-1.516481177	37.2263851	-0.017640169	37.08888656	-0.506593095	37.02925013	-1.049225946	36.89584306	2.596832705	36.89584306	-6.774102536
37.3004037	-0.543712817	37.3004037	-0.92707041	37.16290516	0.211859332	37.10339271	-1.263387166	36.96998565	2.574768598	36.96998565	-6.956625005
37.37479426	-1.692966951	37.37479426	0.917087175	37.23692376	-0.091717319	37.17765929	-1.122347046	37.04400425	0.823215397	37.04400425	-7.053515999
37.44881286	-0.138952669	37.44881286	-1.044839465	37.31106635	-0.039425671	37.25180187	-0.045454743	37.11814684	2.054053271	37.11814684	-6.719483556
37.52283146	-0.903065115	37.52283146	0.014532084	37.38508495	-0.478311653	37.32582048	-0.125212287	37.19241341	2.508113616	37.19241341	-5.650206819
37.59697405	-1.474922997	37.59697405	-0.504429635	37.45922754	-1.276407526	37.39983908	-0.741377212	37.266556	3.00692676	37.266556	-5.702209155
37.67099265	-1.272832664	37.67099265	0.162666332	37.53324614	-0.867251065	37.47398166	-1.448908248	37.3405746	2.071681891	37.3405746	-5.191100275
37.74501125	0.674681649	37.74501125	0.567304073	37.60751271	0.754665249	37.54800027	-0.948542857	37.4145932	2.527750723	37.4145932	-7.021294535
37.81902986	0.296769709	37.81902986	-0.349842658	37.68153131	1.572558385	37.62226684	0.226622103	37.48873579	2.199772369	37.48873579	-6.29333975
				37.7556739	-0.082358307	37.69628544	0.101716643	37.56275439	18.6521999	37.56275439	-5.650133882
				37.8296925	-0.02949834	37.77042803	-0.788875008	37.636773	2.372345608	37.636773	-6.356096867
						37.84444663	-1.186189931	37.71103957	1.341299695	37.71103957	-6.453063645
								37.78518215	1.887475088	37.78518215	-6.200562838
								37.85920076	1.863720168	37.85920076	-6.735311033
[truncated: 9 more columns]
