# Supplementary material for: Extended anharmonic collapse of phonon dispersions in SnS and SnSe
Source: Nat Commun. 2020 Sep 4;11:4430. doi: 10.1038/s41467-020-18121-4 (PMC7474096; doi:10.1038/s41467-020-18121-4)
Supplement: Supplementary file 3 — Source Data [file 41467_2020_18121_MOESM3_ESM.zip › Source Data/Fig_2.csv]

	0K
distance	0	0.0006357	0.0012714	0.001907	0.0025427	0.0031784	0.0038141	0.0044498	0.0050854	0.0057211	0.0063568	0.0069925	0.0076282	0.0082638	0.0088995	0.0095352	0.010171	0.010807	0.011442	0.012078	0.012714	0.013349	0.013985	0.014621	0.015256	0.015892	0.016528	0.017163	0.017799	0.018435	0.01907	0.019706	0.020342	0.020977	0.021613	0.022249	0.022884	0.02352	0.024156	0.024792	0.025427	0.026063	0.026699	0.027334	0.02797	0.028606	0.029241	0.029877	0.030513
bands	1.7155	1.7146	1.7136	1.7127	1.7117	1.7106	1.7096	1.7085	1.7074	1.7063	1.7052	1.704	1.7028	1.7016	1.7004	1.6991	1.6979	1.6966	1.6953	1.694	1.6927	1.6914	1.69	1.6887	1.6873	1.6859	1.6846	1.6832	1.6818	1.6804	1.679	1.6776	1.6762	1.6747	1.6733	1.6719	1.6705	1.6691	1.6676	1.6662	1.6648	1.6634	1.662	1.6606	1.6592	1.6578	1.6564	1.655	1.6536
	1.7155	1.7164	1.7172	1.7181	1.7189	1.7196	1.7204	1.7211	1.7217	1.7224	1.723	1.7235	1.7241	1.7246	1.725	1.7254	1.7258	1.7261	1.7264	1.7267	1.7269	1.7271	1.7272	1.7273	1.7274	1.7274	1.7274	1.7273	1.7272	1.727	1.7268	1.7265	1.7262	1.7259	1.7254	1.725	1.7245	1.7239	1.7232	1.7226	1.7218	1.721	1.7201	1.7192	1.7182	1.7171	1.7159	1.7147	1.7134
	1.8603	1.8597	1.859	1.8582	1.8574	1.8565	1.8555	1.8544	1.8533	1.852	1.8507	1.8494	1.8479	1.8464	1.8449	1.8432	1.8415	1.8397	1.8378	1.8359	1.8339	1.8318	1.8296	1.8274	1.8251	1.8227	1.8202	1.8177	1.8151	1.8124	1.8096	1.8068	1.8038	1.8008	1.7977	1.7945	1.7912	1.7879	1.7844	1.7808	1.7771	1.7734	1.7695	1.7655	1.7615	1.7573	1.753	1.7485	1.744
	1.8603	1.8608	1.8613	1.8617	1.862	1.8622	1.8623	1.8624	1.8624	1.8622	1.8621	1.8618	1.8614	1.861	1.8604	1.8598	1.8591	1.8583	1.8574	1.8564	1.8554	1.8542	1.853	1.8516	1.8502	1.8487	1.8471	1.8454	1.8436	1.8417	1.8398	1.8377	1.8355	1.8333	1.8309	1.8285	1.826	1.8233	1.8206	1.8178	1.8149	1.8119	1.8088	1.8056	1.8023	1.7989	1.7955	1.7919	1.7883
	2.2145	2.2113	2.2081	2.2049	2.2016	2.1983	2.195	2.1916	2.1881	2.1846	2.1811	2.1775	2.1739	2.1703	2.1666	2.1629	2.1591	2.1553	2.1515	2.1476	2.1437	2.1397	2.1357	2.1317	2.1277	2.1236	2.1195	2.1153	2.1112	2.1069	2.1027	2.0985	2.0942	2.0899	2.0855	2.0812	2.0768	2.0724	2.068	2.0636	2.0591	2.0547	2.0502	2.0457	2.0413	2.0368	2.0323	2.0278	2.0234
	2.2145	2.2175	2.2206	2.2236	2.2266	2.2295	2.2323	2.2351	2.2379	2.2406	2.2433	2.2459	2.2485	2.251	2.2535	2.256	2.2584	2.2607	2.263	2.2652	2.2674	2.2696	2.2716	2.2737	2.2757	2.2776	2.2795	2.2814	2.2832	2.2849	2.2866	2.2883	2.2899	2.2915	2.293	2.2943	2.2891	2.2839	2.2788	2.2737	2.2687	2.2637	2.2587	2.2539	2.249	2.2443	2.2396	2.2349	2.2304
	2.4806	2.4756	2.4705	2.4655	2.4603	2.4552	2.45	2.4448	2.4396	2.4343	2.429	2.4237	2.4184	2.4131	2.4077	2.4023	2.3969	2.3915	2.386	2.3806	2.3752	2.3697	2.3643	2.3588	2.3534	2.3479	2.3425	2.3371	2.3316	2.3262	2.3209	2.3155	2.3102	2.3048	2.2996	2.2944	2.2959	2.2972	2.2986	2.2998	2.3011	2.3023	2.3034	2.3045	2.3056	2.3066	2.3076	2.3085	2.3094
	2.4806	2.4856	2.4905	2.4954	2.5002	2.505	2.5098	2.5145	2.5192	2.5239	2.5285	2.533	2.5375	2.542	2.5464	2.5508	2.5551	2.5593	2.5635	2.5677	2.5718	2.5759	2.5799	2.5838	2.5877	2.5915	2.5953	2.599	2.6027	2.6063	2.6099	2.6133	2.6168	2.6201	2.6234	2.6267	2.6298	2.6329	2.636	2.6389	2.6418	2.6446	2.6473	2.65	2.6526	2.6551	2.6575	2.6598	2.662
	3.4382	3.4377	3.437	3.4361	3.435	3.4337	3.4323	3.4306	3.4288	3.4268	3.4247	3.4224	3.4199	3.4172	3.4145	3.4115	3.4085	3.4052	3.4019	3.3984	3.3948	3.3911	3.3873	3.3833	3.3793	3.3751	3.3709	3.3666	3.3621	3.3576	3.353	3.3474	3.3409	3.3343	3.3274	3.3203	3.3129	3.3054	3.2977	3.2898	3.2816	3.2733	3.2648	3.2561	3.2472	3.2381	3.2289	3.2194	3.2099
	3.4382	3.4385	3.4386	3.4385	3.4382	3.4377	3.437	3.4361	3.4349	3.4336	3.432	3.4302	3.4282	3.426	3.4235	3.4208	3.4179	3.4148	3.4114	3.4079	3.404	3.4	3.3958	3.3913	3.3866	3.3816	3.3765	3.3711	3.3655	3.3597	3.3537	3.3484	3.3436	3.3388	3.334	3.3291	3.3241	3.3191	3.314	3.3089	3.3038	3.2986	3.2934	3.2882	3.2829	3.2776	3.2723	3.267	3.2617
	3.8884	3.888	3.8875	3.8869	3.8861	3.8852	3.8841	3.8829	3.8816	3.8801	3.8785	3.8768	3.8749	3.8729	3.8708	3.8686	3.8662	3.8636	3.861	3.8582	3.8553	3.8522	3.8491	3.8458	3.8423	3.8388	3.8351	3.8313	3.8274	3.8233	3.8192	3.8149	3.8105	3.806	3.8013	3.7966	3.7917	3.7867	3.7816	3.7764	3.7711	3.7657	3.7601	3.7545	3.7487	3.7429	3.7369	3.7309	3.7247
	3.8884	3.8887	3.8888	3.8887	3.8886	3.8882	3.8878	3.8872	3.8865	3.8857	3.8847	3.8835	3.8823	3.8809	3.8794	3.8777	3.8759	3.874	3.8719	3.8697	3.8674	3.8649	3.8623	3.8596	3.8568	3.8538	3.8507	3.8474	3.844	3.8405	3.8369	3.8332	3.8293	3.8253	3.8211	3.8169	3.8125	3.808	3.8034	3.7986	3.7938	3.7888	3.7837	3.7785	3.7731	3.7676	3.7621	3.7564	3.7505
	6.0102	6.0056	6.001	5.9962	5.9914	5.9865	5.9815	5.9764	5.9712	5.966	5.9606	5.9552	5.9498	5.9442	5.9386	5.933	5.9273	5.9215	5.9157	5.9098	5.9039	5.898	5.892	5.886	5.88	5.8739	5.8679	5.8618	5.8557	5.8496	5.8435	5.8373	5.8312	5.8251	5.819	5.813	5.8069	5.8009	5.7948	5.7888	5.7829	5.7769	5.771	5.7651	5.7593	5.7535	5.7477	5.742	5.7363
	6.0102	6.0146	6.019	6.0232	6.0274	6.0314	6.0354	6.0392	6.0429	6.0465	6.0501	6.0535	6.0568	6.0599	6.063	6.066	6.0688	6.0716	6.0742	6.0767	6.0791	6.0814	6.0836	6.0857	6.0876	6.0895	6.0913	6.0929	6.0933	6.0867	6.0801	6.0736	6.0672	6.0608	6.0545	6.0483	6.0421	6.0361	6.0301	6.0242	6.0184	6.0127	6.0071	6.0015	5.9961	5.9908	5.9855	5.9804	5.9753
	6.2911	6.2841	6.2771	6.27	6.2629	6.2558	6.2486	6.2415	6.2343	6.2271	6.2199	6.2127	6.2055	6.1983	6.1911	6.1839	6.1767	6.1696	6.1624	6.1553	6.1483	6.1413	6.1343	6.1273	6.1204	6.1136	6.1068	6.1	6.0944	6.0958	6.0972	6.0984	6.0995	6.1005	6.1014	6.1022	6.1029	6.1034	6.1039	6.1043	6.1046	6.1048	6.1048	6.1048	6.1047	6.1045	6.1042	6.1038	6.1032
	6.2911	6.298	6.3049	6.3118	6.3185	6.3252	6.3319	6.3384	6.3449	6.3513	6.3576	6.3638	6.3698	6.3758	6.3817	6.3874	6.393	6.3985	6.4038	6.409	6.414	6.4188	6.4234	6.4279	6.4321	6.4362	6.44	6.4436	6.4469	6.4499	6.4527	6.4551	6.4572	6.459	6.4605	6.4615	6.4622	6.4625	6.4624	6.4618	6.4608	6.4594	6.4575	6.4553	6.4526	6.4495	6.446	6.4421	6.4379
	6.6676	6.6661	6.6645	6.6629	6.6612	6.6596	6.6579	6.6563	6.6546	6.6529	6.6512	6.6495	6.6478	6.6461	6.6444	6.6426	6.6409	6.6391	6.6374	6.6356	6.6338	6.6321	6.6303	6.6285	6.6267	6.6249	6.6231	6.6213	6.6196	6.6178	6.6159	6.6141	6.6123	6.6105	6.6087	6.6069	6.6051	6.6032	6.6014	6.5996	6.5977	6.5959	6.594	6.5921	6.5903	6.5884	6.5865	6.5846	6.5827
	6.6676	6.6692	6.6707	6.6722	6.6737	6.6752	6.6767	6.6781	6.6795	6.6809	6.6819	6.6807	6.6794	6.678	6.6765	6.675	6.6733	6.6715	6.6696	6.6677	6.6657	6.6636	6.6614	6.6592	6.6569	6.6546	6.6523	6.6499	6.6476	6.6452	6.6429	6.6407	6.6384	6.6363	6.6343	6.6323	6.6305	6.6289	6.6273	6.626	6.6248	6.6238	6.6229	6.6223	6.6218	6.6214	6.6202	6.6182	6.6162
	6.6877	6.6876	6.6874	6.6871	6.6867	6.6861	6.6855	6.6848	6.6839	6.6829	6.6823	6.6824	6.6814	6.6804	6.6792	6.678	6.6767	6.6753	6.6739	6.6724	6.6708	6.6692	6.6676	6.6659	6.6641	6.6623	6.6605	6.6586	6.6567	6.6548	6.6528	6.6509	6.6489	6.6468	6.6448	6.6428	6.6407	6.6386	6.6366	6.6345	6.6324	6.6304	6.6283	6.6263	6.6242	6.6222	6.6212	6.6211	6.6211
	6.6877	6.6877	6.6876	6.6874	6.6871	6.6867	6.6862	6.6857	6.685	6.6842	6.6834	6.6836	6.685	6.6862	6.6875	6.6887	6.69	6.6911	6.6923	6.6934	6.6945	6.6956	6.6966	6.6976	6.6986	6.6995	6.7004	6.7013	6.7022	6.703	6.7038	6.7045	6.7052	6.7059	6.7066	6.7072	6.7078	6.7084	6.7089	6.7094	6.7099	6.7103	6.7107	6.7111	6.7114	6.7117	6.712	6.7123	6.7125
	7.4997	7.486	7.4725	7.459	7.4457	7.4324	7.4192	7.4062	7.3933	7.3805	7.3678	7.3552	7.3428	7.3305	7.3184	7.3063	7.2944	7.2827	7.2711	7.2596	7.2482	7.237	7.226	7.215	7.2042	7.1936	7.1831	7.1727	7.1624	7.1523	7.1423	7.1324	7.1226	7.113	7.1035	7.0941	7.0848	7.0757	7.0666	7.0577	7.0488	7.0401	7.0315	7.023	7.0145	7.0062	6.9979	6.9898	6.9817
	7.4997	7.5134	7.5272	7.5411	7.555	7.569	7.583	7.5971	7.6061	7.6004	7.5947	7.589	7.5834	7.5777	7.5721	7.5666	7.561	7.5555	7.5499	7.5444	7.5389	7.5334	7.528	7.5225	7.517	7.5116	7.5061	7.5006	7.4951	7.4896	7.4841	7.4786	7.473	7.4674	7.4618	7.4561	7.4504	7.4447	7.4389	7.4331	7.4272	7.4212	7.4152	7.4091	7.4029	7.3966	7.3903	7.3838	7.3773
	7.6528	7.6469	7.641	7.6351	7.6293	7.6234	7.6176	7.6119	7.6112	7.6253	7.6394	7.6535	7.6677	7.6818	7.6959	7.7099	7.7239	7.7378	7.7517	7.7655	7.7746	7.7807	7.7868	7.7929	7.799	7.805	7.8111	7.8171	7.8231	7.829	7.835	7.8409	7.8467	7.8526	7.8584	7.8641	7.8699	7.8755	7.8812	7.8867	7.8923	7.8978	7.9032	7.9086	7.9139	7.9192	7.9244	7.9296	7.9347
	7.6528	7.6588	7.6647	7.6707	7.6768	7.6828	7.6888	7.6949	7.701	7.7071	7.7132	7.7193	7.7255	7.7316	7.7377	7.7439	7.75	7.7562	7.7623	7.7684	7.7792	7.7928	7.8063	7.8197	7.8329	7.846	7.8589	7.8716	7.8842	7.8966	7.9088	7.9207	7.9324	7.9439	7.9552	7.9661	7.9768	7.9872	7.9973	8.0071	8.0166	8.0258	8.0346	8.043	8.0511	8.0588	8.0662	8.0731	8.0796
	800K
distance	0	0.0006275	0.0012551	0.0018826	0.0025101	0.0031376	0.0037652	0.0043927	0.0050202	0.0056477	0.0062753	0.0069028	0.0075303	0.0081578	0.0087854	0.0094129	0.01004	0.010668	0.011295	0.011923	0.01255	0.013178	0.013806	0.014433	0.015061	0.015688	0.016316	0.016943	0.017571	0.018198	0.018826	0.019453	0.020081	0.020708	0.021336	0.021963	0.022591	0.023218	0.023846	0.024473	0.025101	0.025729	0.026356	0.026984	0.027611	0.028239	0.028866	0.029494	0.030121
bands	1.8121	1.8115	1.8108	1.8102	1.8094	1.8086	1.8078	1.8069	1.8059	1.8049	1.8039	1.8027	1.8016	1.8003	1.799	1.7977	1.7963	1.7949	1.7934	1.7918	1.7902	1.7886	1.7869	1.7851	1.7833	1.7764	1.7684	1.7604	1.7523	1.7442	1.736	1.7278	1.7195	1.7112	1.7028	1.6944	1.686	1.6775	1.6689	1.6603	1.6516	1.6429	1.6342	1.6254	1.6166	1.6077	1.5988	1.5898	1.5807
	1.8121	1.8126	1.813	1.8134	1.8138	1.8141	1.8143	1.8145	1.8147	1.8147	1.8148	1.8147	1.8146	1.8145	1.8143	1.814	1.8137	1.8133	1.8129	1.8124	1.8118	1.8078	1.8	1.7922	1.7843	1.7814	1.7795	1.7775	1.7754	1.7733	1.7712	1.769	1.7667	1.7644	1.762	1.7596	1.7571	1.7546	1.752	1.7493	1.7466	1.7438	1.741	1.7381	1.7352	1.7321	1.7291	1.7259	1.7228
	1.9602	1.9534	1.9466	1.9397	1.9328	1.9258	1.9188	1.9117	1.9046	1.8975	1.8902	1.883	1.8757	1.8683	1.8609	1.8535	1.846	1.8384	1.8308	1.8232	1.8155	1.8112	1.8105	1.8098	1.809	1.8082	1.8072	1.8063	1.8053	1.8042	1.803	1.8018	1.8006	1.7992	1.7978	1.7964	1.7949	1.7933	1.7917	1.79	1.7882	1.7864	1.7845	1.7826	1.7806	1.7785	1.7764	1.7742	1.772
	1.9602	1.9669	1.9736	1.9802	1.9868	1.9933	1.9998	2.0063	2.0127	2.019	2.0253	2.0315	2.0377	2.0438	2.0499	2.056	2.0619	2.0679	2.0737	2.0796	2.0853	2.091	2.0967	2.1023	2.1078	2.1133	2.1187	2.1241	2.1294	2.1347	2.1399	2.145	2.15	2.155	2.1599	2.1648	2.1696	2.1743	2.1789	2.1835	2.188	2.1924	2.1968	2.201	2.2052	2.2093	2.2133	2.2172	2.221
	3.635	3.6321	3.629	3.6258	3.6223	3.6187	3.6148	3.6108	3.6066	3.6022	3.5976	3.5928	3.5878	3.5826	3.5773	3.5717	3.566	3.5601	3.554	3.5478	3.5413	3.5347	3.5279	3.521	3.5138	3.5065	3.4991	3.4914	3.4836	3.4756	3.4675	3.4592	3.4508	3.4422	3.4334	3.4245	3.4154	3.4062	3.3968	3.3873	3.3777	3.3679	3.358	3.3479	3.3377	3.3274	3.3169	3.3064	3.2957
	3.635	3.6376	3.6401	3.6424	3.6444	3.6463	3.6479	3.6494	3.6506	3.6517	3.6525	3.6531	3.6536	3.6538	3.6538	3.6536	3.6531	3.6525	3.6517	3.6506	3.6493	3.6478	3.6461	3.6442	3.6421	3.6397	3.6372	3.6344	3.6314	3.6282	3.6247	3.6211	3.6172	3.6131	3.6088	3.6043	3.5995	3.5946	3.5894	3.584	3.5784	3.5725	3.5665	3.5602	3.5537	3.547	3.5401	3.533	3.5256
	5.328	5.316	5.3039	5.2917	5.2794	5.2671	5.2546	5.2421	5.2295	5.2169	5.2042	5.1915	5.1787	5.1659	5.1531	5.1402	5.1273	5.1144	5.1015	5.0886	5.0757	5.0628	5.0499	5.0371	5.0243	5.0115	4.9987	4.9861	4.9734	4.9608	4.9483	4.9359	4.9235	4.9113	4.8991	4.887	4.875	4.8631	4.8514	4.8398	4.8283	4.8169	4.8057	4.7946	4.7837	4.7729	4.7623	4.7519	4.7416
	5.328	5.3399	5.3517	5.3634	5.375	5.3865	5.3978	5.409	5.4201	5.431	5.4418	5.441	5.435	5.4289	5.4226	5.4163	5.4098	5.4032	5.3964	5.3896	5.3826	5.3755	5.3682	5.3608	5.3534	5.3457	5.338	5.3301	5.3221	5.314	5.3058	5.2974	5.2889	5.2803	5.2715	5.2627	5.2537	5.2446	5.2353	5.226	5.2165	5.2069	5.1972	5.1874	5.1774	5.1673	5.1571	5.1468	5.1364
	5.4988	5.4941	5.4894	5.4845	5.4795	5.4743	5.4691	5.4637	5.4582	5.4526	5.4468	5.4524	5.4629	5.4732	5.4834	5.4934	5.5032	5.5129	5.5224	5.5317	5.5408	5.5497	5.5584	5.567	5.5753	5.5787	5.5805	5.5823	5.5839	5.5855	5.587	5.5883	5.5896	5.5908	5.5919	5.593	5.5939	5.5948	5.5956	5.5963	5.5969	5.5974	5.5979	5.5983	5.5986	5.5988	5.599	5.5991	5.5991
	5.4988	5.5033	5.5077	5.512	5.5162	5.5203	5.5242	5.5281	5.5318	5.5354	5.5389	5.5423	5.5456	5.5488	5.5518	5.5548	5.5577	5.5604	5.563	5.5656	5.568	5.5703	5.5726	5.5747	5.5767	5.5834	5.5914	5.5991	5.6066	5.6139	5.6209	5.6278	5.6344	5.6407	5.6469	5.6528	5.6584	5.6638	5.669	5.6739	5.6785	5.6829	5.687	5.6908	5.6943	5.6976	5.7006	5.7032	5.7056
	6.4648	6.4638	6.4625	6.4611	6.4595	6.4577	6.4558	6.4536	6.4512	6.4486	6.4459	6.4429	6.4397	6.4363	6.4327	6.4289	6.4248	6.4206	6.4161	6.4114	6.4064	6.4012	6.3958	6.3902	6.3843	6.3782	6.3719	6.3653	6.3585	6.3514	6.3441	6.3365	6.3287	6.3206	6.3123	6.3038	6.295	6.2859	6.2766	6.2671	6.2573	6.2473	6.237	6.2265	6.2157	6.2047	6.1935	6.1821	6.1704
	6.4648	6.4657	6.4664	6.467	6.4674	6.4676	6.4676	6.4675	6.4673	6.4669	6.4664	6.4657	6.4648	6.4639	6.4628	6.4616	6.4602	6.4588	6.4572	6.4555	6.4537	6.4518	6.4497	6.4476	6.4454	6.4431	6.4407	6.4382	6.4356	6.4329	6.4302	6.4274	6.4245	6.4215	6.4185	6.4154	6.4123	6.4091	6.4058	6.4025	6.3991	6.3957	6.3923	6.3888	6.3852	6.3817	6.3781	6.3744	6.3708
[truncated: 1,151 more columns]
