# Supplementary material for: Extended anharmonic collapse of phonon dispersions in SnS and SnSe
Source: Nat Commun. 2020 Sep 4;11:4430. doi: 10.1038/s41467-020-18121-4 (PMC7474096; doi:10.1038/s41467-020-18121-4)
Supplement: Supplementary file 3 — Source Data [file 41467_2020_18121_MOESM3_ESM.zip › Source Data/Fig_4.csv]

Panel a													Panel b													Panel c
0K DFT		300K AIMD		600K AIMD		295 K		610 K		864 K			0K DFT		300K AIMD		600K AIMD		150 K		525 K		667 K			k_a almaBTE		k_b almaBTE		k_c almaBTE		k_a exp.		k_b exp.		k_c exp.		k_a TDEP + almaBTE		k_b TDEP + almaBTE		k_c TDEP + almaBTE		k_a TDEP		k_b TDEP		k_c TDEP
TAc [100] (rlu)	Group Velocity (m/s)	TAc [100] (rlu)	Group Velocity (m/s)	TAc [100] (rlu)	Group Velocity (m/s)	TAc [100] (rlu)	Group Velocity (m/s)	TAc [100] (rlu)	Group Velocity (m/s)	TAc [100] (rlu)	Group Velocity (m/s)		LOc [001] (rlu)	Group Velocity (m/s)	LOc [001] (rlu)	Group Velocity (m/s)	LOc [001] (rlu)	Group Velocity (m/s)	LOc [001] (rlu)	Group Velocity (m/s)	LOc [001] (rlu)	Group Velocity (m/s)	LOc [001] (rlu)	Group Velocity (m/s)		Temperature (K)	k (W/m.K)	Temperature (K)	k (W/m.K)	Temperature (K)	k (W/m.K)	Temperature (K)	k (W/m.K)	Temperature (K)	k (W/m.K)	Temperature (K)	k (W/m.K)	Temperature (K)	k (W/m.K)	Temperature (K)	k (W/m.K)	Temperature (K)	k (W/m.K)	Temperature (K)	k (W/m.K)	Temperature (K)	k (W/m.K)	Temperature (K)	k (W/m.K)
0	0	0	0	0	0	0.2	2185	0.2	1976	0.2	1414		0	0	0	0	0	0	0	0	0	0	0	0		300	1.54408	300	3.34895	300	1.85013	303.15	1.8402	303.15	3.28512	303.15	2.138	423	1.02045	423	1.74387	423	1.22003	423	1.0802	423	2.0964	423	1.5163
0.001253419	0	0.001253419	0	0.001253419	0	0.5	1334	0.5	1238	0.5	313		0.001253128	13.60026	0.001253128	23.68498	0.001253128	117.41951	0.01	95.74933847	0.01	144.3921588	0.01	174.115432		317.241	1.46194	317.241	3.16924	317.241	1.7533	348.15	1.392	348.15	2.63264	348.15	1.818	846	0.41	846	0.56	846	0.49	846	0.4476	846	0.8447	846	0.7217
0.002505741	0	0.002505741	0	0.002505741	0								0.002506255	27.20089	0.002506255	47.36525	0.002506255	234.37249	0.02	191.1344761	0.02	287.9136651	0.02	347.0684526		334.483	1.38811	334.483	3.00797	334.483	1.66604	373.15	1.2785	373.15	2.39629	373.15	1.647
0.003759159	5338.58159	0.003759159	0	0.003759159	0								0.003759383	40.80223	0.003759383	71.0361	0.003759383	350.40101	0.03	285.7918015	0.03	429.6978662	0.03	517.7025644		351.724	1.32138	351.724	2.86241	351.724	1.58701	398.15	1.1775	398.15	2.20391	398.15	1.587
0.005012578	3200.46713	0.005012578	0	0.005012578	0								0.00501251	54.40463	0.00501251	94.69286	0.00501251	465.064	0.04	379.3588815	0.04	568.8861081	0.04	684.8730975		368.966	1.26079	368.966	2.73037	368.966	1.51509	423.15	1.0908	423.15	2.02171	423.15	1.44
0.006265997	2810.71198	0.006265997	3451.79938	0.006265997	4762.93625								0.006265638	68.00845	0.006265638	118.33086	0.006265638	577.94469	0.05	471.4750508	0.05	704.6317353	0.05	847.4531235		386.207	1.20551	386.207	2.61003	386.207	1.44938	448.15	0.9844	448.15	1.84647	448.15	1.403
0.007518319	2650.79495	0.007518319	2672.77743	0.007518319	3027.47447								0.007518766	81.61402	0.007518766	141.94548	0.007518766	688.65728	0.06	561.7820014	0.06	836.1040902	0.06	1004.339369		403.448	1.15488	403.448	2.4999	403.448	1.3891	473.15	0.9714	473.15	1.75841	473.15	1.329
0.008771737	2566.57666	0.008771737	2398.75679	0.008771737	2596.58196								0.008771893	95.22166	0.008771893	165.53213	0.008771893	796.85214	0.07	649.9243712	0.07	962.4925126	0.07	1154.458131		420.69	1.10833	420.69	2.39873	420.69	1.33361	498.15	0.9609	498.15	1.68761	498.15	1.328
0.010025156	2515.97638	0.010025156	2260.24768	0.010025156	2398.83637								0.010025021	108.83167	0.010025021	189.08628	0.010025021	902.2199	0.08	735.5503338	0.08	1083.010339	0.08	1296.771188		437.931	1.06539	437.931	2.30546	437.931	1.28237	523.15	0.9096	523.15	1.60083	523.15	1.37
0.011278575	2482.91589	0.011278575	2178.01168	0.011278575	2286.68104								0.011278148	122.44436	0.011278148	212.60347	0.011278148	1004.49402	0.09	818.3121877	0.09	1196.898903	0.09	1430.281715		455.172	1.02565	455.172	2.21919	455.172	1.23491	548.15	0.9263	548.15	1.55938	548.15	1.281
0.012530897	2460.00267	0.012530897	2124.35765	0.012530897	2215.41641								0.012531276	136.05999	0.012531276	236.07929	0.012531276	1103.452	0.1	897.8669452	0.1	1303.431533	0.1	1554.040199		472.414	0.98877	472.414	2.13918	472.414	1.19082	573.15	0.9039	573.15	1.48322	573.15	1.403
0.013784315	2443.40317	0.013784315	2087.07057	0.013784315	2166.73076								0.013784403	149.67882	0.013784403	259.5094	0.013784403	1198.91544	0.11	973.8769223	0.11	1401.917554	0.11	1667.150351		489.655	0.95445	489.655	2.06475	489.655	1.14976	598.15	0.8466	598.15	1.4744	598.15	1.316
0.015037734	2430.95181	0.015037734	2059.94391	0.015037734	2131.7319								0.015037531	163.30107	0.015037531	282.88956	0.015037531	1290.7488	0.12	1046.010327	0.12	1491.706283	0.12	1768.77502		506.897	0.922433	506.897	1.99534	506.897	1.11142	623.15	0.8295	623.15	1.41874	623.15	1.321
0.016291153	2421.34376	0.016291153	2039.50513	0.016291153	2105.5937								0.016290659	176.92697	0.016290659	306.21562	0.016290659	1378.85742	0.13	1113.94185	0.13	1572.191036	0.13	1858.142107		524.138	0.892493	524.138	1.93046	524.138	1.07556	648.15	0.7952	648.15	1.36141	648.15	1.267
0.017543475	2413.75203	0.017543475	2023.66954	0.017543475	2085.48093								0.017543786	190.55668	0.017543786	329.4835	0.017543786	1463.18466	0.14	1177.353252	0.14	1642.813118	0.14	1934.550478		541.379	0.864436	541.379	1.86967	541.379	1.04193	673.15	0.7606	673.15	1.31277	673.15	1.269
0.018796894	2407.6306	0.018796894	2011.11609	0.018796894	2069.62561								0.018796914	204.19038	0.018796914	352.68927	0.018796914	1543.7086	0.15	1235.933955	0.15	1703.06583	0.15	1997.375882		558.621	0.838088	558.621	1.81261	558.621	1.01033	698.15	0.7269	698.15	1.25577	698.15	1.095
0.020050312	2402.60654	0.020050312	2000.97094	0.020050312	2056.87255								0.020050041	217.82818	0.020050041	375.82906	0.020050041	1620.43835	0.16	1289.381631	0.16	1752.498465	0.16	2046.076858		575.862	0.813299	575.862	1.75893	575.862	0.980587	723.15	0.6907	723.15	1.19603	723.15	1.123
0.021303731	2398.41782	0.021303731	1992.6354	0.021303731	2046.438								0.021303169	231.47019	0.021303169	398.89916	0.021303169	1693.41023	0.17	1337.402788	0.17	1790.720308	0.17	2080.200653		593.103	0.789934	593.103	1.70835	593.103	0.952541	748.15	0.6506	748.15	1.1296	748.15	1.038
0.022556053	2394.87575	0.022556053	1985.68717	0.022556053	2037.77334								0.022556297	245.11649	0.022556297	421.89595	0.022556297	1762.68389	0.18	1379.713366	0.18	1817.404636	0.18	2099.389138		610.345	0.767874	610.345	1.66061	610.345	0.926052	773.15	0.6096	773.15	1.05729	773.15	1.048
0.023809472	2391.84156	0.023809472	1979.82086	0.023809472	2030.48439								0.023809424	258.76712	0.023809424	444.81597	0.023809424	1828.33862	0.19	1416.039319	0.19	1832.292717	0.19	2103.384715		627.586	0.747012	627.586	1.61546	627.586	0.900993	798.15	0.5853	798.15	1.07948	798.15	1.018
0.02506289	2389.2113	0.02506289	1974.81091	0.02506289	2024.28149								0.025062552	272.4221	0.025062552	467.65587	0.025062552	1890.46972	0.2	1446.117211	0.2	1835.197809	0.2	2092.036237		644.828	0.727253	644.828	1.57271	644.828	0.877251	823.15	0.5852	823.15	1.02991	823.15	1.007
0.026316309	2386.90583	0.026316309	1970.48757	0.026316309	2018.94763								0.026315679	286.08142	0.026315679	490.41245	0.026315679	1949.18523	0.21	1469.694798	0.21	1826.009161	0.21	2065.30492		662.069	0.708512	662.069	1.53217	662.069	0.854726	848.15	0.5392	848.15	0.96123	848.15	1.01
0.027568631	2384.86398	0.027568631	1966.721	0.027568631	2014.31744								0.027568807	299.74503	0.027568807	513.08266	0.027568807	2004.60298	0.22	1486.531626	0.22	1804.696013	0.22	2023.270256		679.31	0.690713	679.31	1.49367	679.31	0.833327	873.15	0.6441	873.15	1.38659	873.15	1.659
0.02882205	2383.03791	0.02882205	1963.41046	0.02882205	2010.26301								0.028821934	313.41288	0.028821934	535.66358	0.028821934	2056.84784	0.23	1496.39961	0.23	1771.31159	0.23	1966.135927		696.552	0.673786	696.552	1.45706	696.552	0.812971	883.15	1.0607	898.15	1.12793	883.15	0.988
0.030075468	2345.98563	0.030075468	1960.47674	0.030075468	2006.68404								0.030075062	327.08487	0.030075062	558.15246	0.030075062	2106.04943	0.24	1499.083632	0.24	1725.997109	0.24	1894.23572		713.793	0.657669	713.793	1.4222	713.793	0.793584	893.15	0.3876	923.15	1.15013	893.15	1.467
0.03132779	2344.63471	0.03132779	1957.85688	0.03132779	2003.50098								0.03132819	340.76088	0.03132819	580.5467	0.03132819	2152.34007	0.25	1494.382126	0.25	1668.985774	0.25	1808.039438		731.034	0.642304	731.034	1.38898	731.034	0.775099	903.15	0.5766			903.15	1.46
0.032581209	2378.51135	0.032581209	1955.50026	0.032581209	2000.65003								0.032581317	354.44077	0.032581317	602.84386	0.032581317	2195.85308	0.26	1482.10767	0.26	1600.606777	0.26	1708.158819		748.276	0.627641	748.276	1.35727	748.276	0.757453	913.15	0.5973			913.15	1.442
0.033834628	2377.23669	0.033834628	1953.36581	0.033834628	1998.07951								0.033834445	368.12437	0.033834445	625.04168	0.033834445	2236.72132	0.27	1462.08757	0.27	1521.289295	0.27	1595.353444		765.517	0.613632	765.517	1.32698	765.517	0.740593	923.15	0.6012			923.15	1.46
0.035088046	2376.04861	0.035088046	1951.41992	0.035088046	1995.74718								0.035087572	381.81149	0.035087572	647.13803	0.035087572	2275.07604	0.28	1434.164455	0.28	1431.566494	0.28	1470.536654		782.759	0.600235	782.759	1.29802	782.759	0.724465	933.15	0.59			948.15	1.421
0.036340368	2374.9335	0.036340368	1949.63487	0.036340368	1993.61827								0.0363407	395.50194	0.0363407	669.13099	0.0363407	2311.04593	0.29	1398.196863	0.29	1332.079526	0.29	1334.781465		800	0.58741	800	1.27029	800	0.709024					973.15	1.471
0.037593787	2373.88	0.037593787	1947.9876	0.037593787	1991.66389								0.037593828	409.1955	0.037593828	691.01877	0.037593828	2344.75638	0.3	1354.059833	0.3	1223.581525	0.3	1189.326477		800	0.58741	800	1.27029	800	0.709024
0.038847206	2372.87859	0.038847206	1946.45883	0.038847206	1989.8599								0.038846955	422.89191	0.038846955	712.79978	0.038846955	2376.32891	0.31	1301.645489	0.31	1106.941613	0.31	1035.581793		812.5	0.578449	812.5	1.25092	812.5	0.698234
0.040100624	2371.92121	0.040100624	1945.03233	0.040100624	1988.186								0.040100083	436.59095	0.040100083	734.4726	0.040100083	2405.88077	0.32	1240.863636	0.32	983.1488963	0.32	875.1349318		825	0.569758	825	1.23213	825	0.687767
0.041352946	2371.00104	0.041352946	1943.69434	0.041352946	1986.62499								0.04135321	450.29236	0.04135321	756.03597	0.04135321	2433.52463	0.33	1171.642345	0.33	853.316464	0.33	709.7567379		837.5	0.561324	837.5	1.2139	837.5	0.677608
0.042606365	2370.11224	0.042606365	1942.43314	0.042606365	1985.16225								0.042606338	463.99588	0.042606338	777.48881	0.042606338	2459.36843	0.34	1093.928543	0.34	718.6853889	0.34	541.4073001		850	0.553135	850	1.1962	850	0.667745
0.043859784	2369.24981	0.043859784	1941.2387	0.043859784	1983.78526								0.043859465	477.70125	0.043859465	798.83022	0.043859465	2483.5153	0.35	1007.688602	0.35	580.6287267	0.35	372.2418632
0.045113202	2368.40944	0.045113202	1940.1024	0.045113202	1982.48327								0.045112593	491.4082	0.045112593	820.05946	0.045112593	2506.06351	0.36	912.9089289	0.36	440.6555153	0.36	204.6167417
0.046365525	2367.58739	0.046365525	1939.01679	0.046365525	1981.24699								0.046365721	505.11649	0.046365721	841.17599	0.046365721	2527.10653	0.37	809.5965555	0.37	300.4147745	0.37	41.09523427
0.047618943	2366.78043	0.047618943	1937.97539	0.047618943	1980.06836								0.047618848	518.82586	0.047618848	862.17942	0.047618848	2546.73312	0.38	697.7797261	0.38	161.6995052	0.38	115.5464629
0.048872362	2365.98572	0.048872362	1936.97257	0.048872362	1978.94035								0.048871976	532.53609	0.048871976	883.06953	0.048871976	2565.02742	0.39	577.5084877	0.39	26.45068928	0.39	262.3133419
0.050125781	2365.20079	0.050125781	1936.00341	0.050125781	1977.85684								0.050125103	546.24696	0.050125103	903.84628	0.050125103	2582.06916	0.4	448.855279	0.4	103.2387113	0.4	395.9856696
0.051378103	2364.42346	0.051378103	1935.06357	0.051378103	1976.81243								0.051378231	559.95827	0.051378231	924.50979	0.051378231	2597.93375	0.41	311.9155199	0.41	225.119755	0.41	513.1130737
0.052631521	2363.65183	0.052631521	1934.14926	0.052631521	1975.8024								0.052631359	573.66984	0.052631359	945.06034	0.052631359	2612.69251	0.42	166.8082005	0.42	336.7835208	0.42	610.0086287
0.05388494	2362.88418	0.05388494	1933.25712	0.05388494	1974.82254								0.053884486	587.38154	0.053884486	965.4984	0.053884486	2626.41281	0.43	13.67647023	0.43	435.6571093	0.43	682.7429426
0.055138359	2362.11903	0.055138359	1932.38415	0.055138359	1973.86917								0.055138032	601.09324	0.055138032	985.82456	0.055138032	2639.15833	0.44	147.3117723	0.44	518.9996428	0.44	727.1382424
0.056390681	2361.35503	0.056390681	1931.52772	0.056390681	1972.93896								0.05639116	614.80488	0.05639116	1006.03959	0.05639116	2650.98917	0.45	315.9632908	0.45	583.898266	0.45	738.7624608
0.057644099	2360.59099	0.057644099	1930.68546	0.057644099	1972.029								0.057644288	628.51641	0.057644288	1026.1444	0.057644288	2661.96207	0.46	492.0589212	0.46	627.2641465	0.46	712.9233222
0.058897518	2359.82586	0.058897518	1929.85527	0.058897518	1971.13664								0.058897415	642.22785	0.058897415	1046.14006	0.058897415	2672.13062	0.47	675.3529834	0.47	645.8284754	0.47	644.6624287
0.06014984	2359.05867	0.06014984	1929.03526	0.06014984	1970.25955								0.060150543	655.93925	0.060150543	1066.02778	0.060150543	2681.54538	0.48	865.5726911	0.48	636.1384677	0.48	528.7493467
0.061403259	2358.28858	0.061403259	1928.22373	0.061403259	1969.3956								0.06140367	669.6507	0.06140367	1085.80889	0.06140367	2690.25411	0.49	1062.417563	0.49	594.5533627	0.49	359.6756925
0.062656677	2357.51481	0.062656677	1927.41916	0.062656677	1968.54289								0.062656798	683.36239	0.062656798	1105.48488	0.062656798	2698.30189	0.5	1265.558834	0.5	517.240425	0.5	131.649219
0.063910096	2356.73666	0.063910096	1926.62018	0.063910096	1967.6997								0.063909926	697.07452	0.063909926	1125.05736	0.063909926	2705.7313
0.065162418	2355.95352	0.065162418	1925.82555	0.065162418	1966.86449								0.065163053	710.78739	0.065163053	1144.52804	0.065163053	2712.58257
0.066415837	2355.16482	0.066415837	1925.03413	0.066415837	1966.03585								0.066416181	724.50132	0.066416181	1163.89878	0.066416181	2718.8937
0.067669255	2354.37004	0.067669255	1924.24491	0.067669255	1965.21249								0.067669308	738.21675	0.067669308	1183.17153	0.067669308	2724.70061
0.068922674	2353.56871	0.068922674	1923.45696	0.068922674	1964.39326								0.068922436	751.93414	0.068922436	1202.34834	0.068922436	2730.03725
0.070174996	2352.76041	0.070174996	1922.66944	0.070174996	1963.57709								0.070175563	765.65407	0.070175563	1221.43136	0.070175563	2734.93576
0.071428415	2351.94475	0.071428415	1921.88157	0.071428415	1962.76302								0.071428691	779.37715	0.071428691	1240.42283	0.071428691	2739.4265
0.072681833	2351.12138	0.072681833	1921.09266	0.072681833	1961.95016								0.072681819	793.10409	0.072681819	1259.32507	0.072681819	2743.53823
0.073935252	2350.28998	0.073935252	1920.30205	0.073935252	1961.13769								0.073934946	806.83568	0.073934946	1278.14047	0.073934946	2747.29816
0.075187574	2349.45025	0.075187574	1919.50917	0.075187574	1960.32487								0.075188074	820.57276	0.075188074	1296.87149	0.075188074	2750.73205
0.076440993	2348.60192	0.076440993	1918.71346	0.076440993	1959.51102								0.076441201	834.31627	0.076441201	1315.52062	0.076441201	2753.86429
0.077694411	2347.74475	0.077694411	1917.91444	0.077694411	1958.6955								0.077694329	848.06723	0.077694329	1334.09041	0.077694329	2756.718
0.07894783	2346.8785	0.07894783	1917.11164	0.07894783	1957.87773								0.078947457	861.82671	0.078947457	1352.58347	0.078947457	2759.31504
0.080200152	2346.00298	0.080200152	1916.30464	0.080200152	1957.05717								0.080200584	875.59588	0.080200584	1371.00238	0.080200584	2761.67615
0.081453571	2345.11798	0.081453571	1915.49305	0.081453571	1956.23331								0.081453712	889.37595	0.081453712	1389.34978	0.081453712	2763.82096
0.08270699	2344.22333	0.08270699	1914.67652	0.08270699	1955.40571								0.082706839	903.16824	0.082706839	1407.62829	0.082706839	2765.76806
0.083959312	2343.31886	0.083959312	1913.85471	0.083959312	1954.57393								0.083959967	916.97409	0.083959967	1425.84052	0.083959967	2767.53505
0.08521273	2342.40443	0.08521273	1913.02732	0.08521273	1953.73756								0.085213094	930.79494	0.085213094	1443.98908	0.085213094	2769.13859
0.086466149	2341.4799	0.086466149	1912.19405	0.086466149	1952.89625								0.086466222	944.63224	0.086466222	1462.07653	0.086466222	2770.59445
0.087719568	2340.54514	0.087719568	1911.35465	0.087719568	1952.04963								0.08771935	958.48752	0.08771935	1480.10539	0.08771935	2771.91751
0.08897189	2339.60003	0.08897189	1910.50887	0.08897189	1951.1974								0.088972477	972.36235	0.088972477	1498.07812	0.088972477	2773.12188
0.090225308	2338.64447	0.090225308	1909.65648	0.090225308	1950.33924								0.090225605	986.25831	0.090225605	1515.99711	0.090225605	2774.22082
0.091478727	2337.67834	0.091478727	1908.79728	0.091478727	1949.47487								0.091478732	1000.17702	0.091478732	1533.86466	0.091478732	2775.22689
0.092732146	2336.70156	0.092732146	1907.93105	0.092732146	1948.60403								0.09273186	1014.1201	0.09273186	1551.683	0.09273186	2776.15187
0.093984468	2335.71405	0.093984468	1907.05762	0.093984468	1947.72647								0.093984988	1028.08919	0.093984988	1569.4542	0.093984988	2777.00686
0.095237886	2334.71571	0.095237886	1906.17682	0.095237886	1946.84196								0.095238115	1042.0859	0.095238115	1587.18025	0.095238115	2777.80229
0.096491305	2333.70649	0.096491305	1905.28848	0.096491305	1945.95027								0.096491243	1056.11183	0.096491243	1604.86298	0.096491243	2778.54791
0.097744724	2332.6863	0.097744724	1904.39246	0.097744724	1945.0512								0.09774437	1070.16851	0.09774437	1622.50406	0.09774437	2779.25282
0.098997046	2331.65508	0.098997046	1903.48861	0.098997046	1944.14455								0.098997498	1084.25745	0.098997498	1640.105	0.098997498	2779.92553
0.100250464	2330.61279	0.100250464	1902.57681	0.100250464	1943.23014								0.100250626	1098.38008	0.100250626	1657.66712	0.100250626	2780.57391
0.101503883	2329.55935	0.101503883	1901.65693	0.101503883	1942.30779								0.101503753	1112.53771	0.101503753	1675.19156	0.101503753	2781.20527
0.102757302	2328.49473	0.102757302	1900.72886	0.102757302	1941.37733								0.102756881	1126.73157	0.102756881	1692.67921	0.102756881	2781.82632
0.104009624	2327.41888	0.104009624	1899.79249	0.104009624	1940.43862								0.104010008	1140.96275	0.104010008	1710.13077	0.104010008	2782.44322
0.105263042	2326.33174	0.105263042	1898.84771	0.105263042	1939.4915								0.105263136	1155.23217	0.105263136	1727.54669	0.105263136	2783.06157
0.106516461	2325.23329	0.106516461	1897.89444	0.106516461	1938.53582								0.106516263	1169.5406	0.106516263	1744.92715	0.106516263	2783.68642
0.10776988	2324.12349	0.10776988	1896.93258	0.10776988	1937.57146								0.107769391	1183.88858	0.107769391	1762.27208	0.107769391	2784.32232
0.109022202	2323.0023	0.109022202	1895.96206	0.109022202	1936.59829								0.109022519	1198.27646	0.109022519	1779.58112	0.109022519	2784.97326
0.110275621	2321.86969	0.110275621	1894.98278	0.110275621	1935.61617								0.110275646	1212.7043	0.110275646	1796.85363	0.110275646	2785.64276
0.111529039	2320.72564	0.111529039	1893.99469	0.111529039	1934.625								0.111528774	1227.1719	0.111528774	1814.08865	0.111528774	2786.3338
0.112781361	2319.57011	0.112781361	1892.9977	0.112781361	1933.62467								0.112781901	1241.67877	0.112781901	1831.28493	0.112781901	2787.0489
0.11403478	2318.40309	0.11403478	1891.99176	0.11403478	1932.61506								0.114035029	1256.22407	0.114035029	1848.44087	0.114035029	2787.79008
0.115288199	2317.22455	0.115288199	1890.97679	0.115288199	1931.59607								0.115288157	1270.80659	0.115288157	1865.55457	0.115288157	2788.55889
0.116541617	2316.03447	0.116541617	1889.95276	0.116541617	1930.56761								0.116541284	1285.42477	0.116541284	1882.62376	0.116541284	2789.35642
0.117793939	2314.83283	0.117793939	1888.91959	0.117793939	1929.52957								0.117794412	1300.0766	0.117794412	1899.64586	0.117794412	2790.18329
0.119047358	2313.61962	0.119047358	1887.87724	0.119047358	1928.48187								0.119047539	1314.75965	0.119047539	1916.61792	0.119047539	2791.0397
0.120300777	2312.39482	0.120300777	1886.82565	0.120300777	1927.42442								0.120300667	1329.47101	0.120300667	1933.53665	0.120300667	2791.92538
0.121554195	2311.15843	0.121554195	1885.76479	0.121554195	1926.35713								0.121553794	1344.20729	0.121553794	1950.39841	0.121553794	2792.83966
0.122806517	2309.91042	0.122806517	1884.69461	0.122806517	1925.27992								0.122806922	1358.96457	0.122806922	1967.19919	0.122806922	2793.78145
0.124059936	2308.65078	0.124059936	1883.61507	0.124059936	1924.19272								0.12406005	1373.73841	0.12406005	1983.93465	0.12406005	2794.74924
0.125313355	2307.37952	0.125313355	1882.52614	0.125313355	1923.09543								0.125313177	1388.52382	0.125313177	2000.60011	0.125313177	2795.74115
0.126566773	2306.09661	0.126566773	1881.42776	0.126566773	1921.988								0.126566305	1403.31521	0.126566305	2017.19054	0.126566305	2796.75491
0.127819095	2304.80205	0.127819095	1880.31992	0.127819095	1920.87034								0.127819432	1418.10642	0.127819432	2033.70057	0.127819432	2797.78787
0.129072514	2303.49584	0.129072514	1879.20258	0.129072514	1919.74239								0.12907256	1432.89069	0.12907256	2050.12453	0.12907256	2798.83704
0.130325933	2302.17798	0.130325933	1878.0757	0.130325933	1918.60407								0.130325688	1447.66067	0.130325688	2066.45643	0.130325688	2799.89907
0.131579351	2300.84845	0.131579351	1876.93926	0.131579351	1917.45533								0.131578815	1462.40837	0.131578815	2082.68998	0.131578815	2800.97029
0.132831673	2299.50725	0.132831673	1875.79324	0.132831673	1916.29608								0.132831943	1477.12523	0.132831943	2098.81861	0.132831943	2802.04673
0.134085092	2298.15439	0.134085092	1874.6376	0.134085092	1915.12628								0.13408507	1491.80205	0.13408507	2114.83547	0.13408507	2803.1241
0.135338511	2296.78986	0.135338511	1873.47233	0.135338511	1913.94586								0.135338198	1506.42907	0.135338198	2130.7335	0.135338198	2804.19783
0.136591929	2295.41366	0.136591929	1872.2974	0.136591929	1912.75475								0.136591325	1520.99593	0.136591325	2146.50537	0.136591325	2805.26309
0.137844251	2294.02579	0.137844251	1871.11279	0.137844251	1911.5529								0.137844453	1535.49174	0.137844453	2162.14358	0.137844453	2806.31478
0.13909767	2292.62625	0.13909767	1869.91847	0.13909767	1910.34025								0.139097581	1549.90506	0.139097581	2177.64042	0.139097581	2807.34759
0.140351089	2291.21505	0.140351089	1868.71444	0.140351089	1909.11674								0.140350708	1564.22395	0.140350708	2192.98804	0.140350708	2808.35595
0.141603411	2289.79218	0.141603411	1867.50067	0.141603411	1907.88231								0.141603836	1578.43603	0.141603836	2208.17844	0.141603836	2809.33413
0.14285683	2288.35764	0.14285683	1866.27714	0.14285683	1906.63691								0.142856963	1592.52846	0.142856963	2223.20351	0.142856963	2810.27619
0.144110248	2286.91145	0.144110248	1865.04385	0.144110248	1905.38049								0.144110091	1606.48805	0.144110091	2238.05508	0.144110091	2811.17601
0.145363667	2285.4536	0.145363667	1863.80077	0.145363667	1904.11298								0.145363219	1620.30129	0.145363219	2252.7249	0.145363219	2812.02733
0.146615989	2283.98411	0.146615989	1862.54789	0.146615989	1902.83434								0.146616346	1633.95438	0.146616346	2267.2047	0.146616346	2812.82375
0.147869408	2282.50296	0.147869408	1861.2852	0.147869408	1901.54452								0.147869474	1647.43331	0.147869474	2281.4862	0.147869474	2813.55875
0.149122826	2281.01017	0.149122826	1860.01268	0.149122826	1900.24345								0.149122601	1660.72394	0.149122601	2295.56115	0.149122601	2814.2257
0.150376245	2279.50575	0.150376245	1858.73033	0.150376245	1898.9311								0.150375729	1673.81202	0.150375729	2309.42135	0.150375729	2814.81789
0.151628567	2277.98969	0.151628567	1857.43814	0.151628567	1897.6074								0.151628857	1686.68329	0.151628857	2323.05866	0.151628857	2815.32851
0.152881986	2276.46202	0.152881986	1856.13608	0.152881986	1896.27231								0.152881984	1699.32355	0.152881984	2336.46505	0.152881984	2815.7507
0.154135404	2274.92272	0.154135404	1854.82417	0.154135404	1894.92579								0.154135112	1711.7187	0.154135112	2349.63262	0.154135112	2816.07758
0.155388823	2273.37181	0.155388823	1853.50238	0.155388823	1893.56777								0.155388239	1723.85485	0.155388239	2362.5536	0.155388239	2816.30221
0.156641145	2271.8093	0.156641145	1852.1707	0.156641145	1892.19821								0.156641367	1735.71834	0.156641367	2375.22039	0.156641367	2816.41762
0.157894564	2270.2352	0.157894564	1850.82914	0.157894564	1890.81706								0.157894494	1747.29586	0.157894494	2387.62558	0.157894494	2816.41686
0.159147982	2268.64951	0.159147982	1849.47768	0.159147982	1889.42427								0.159147622	1758.57447	0.159147622	2399.76195	0.159147622	2816.29296
0.160401401	2267.05223	0.160401401	1848.11632	0.160401401	1888.0198								0.16040075	1769.54168	0.16040075	2411.62252	0.16040075	2816.03897
0.161653723	2265.44339	0.161653723	1846.74505	0.161653723	1886.60359								0.161653877	1780.18551	0.161653877	2423.20052	0.161653877	2815.64797
0.162907142	2263.82298	0.162907142	1845.36387	0.162907142	1885.1756								0.162907005	1790.49456	0.162907005	2434.48944	0.162907005	2815.11305
0.16416056	2262.19102	0.16416056	1843.97277	0.16416056	1883.73578								0.164160551	1800.45802	0.164160551	2445.48302	0.164160551	2814.42737
0.165413979	2260.54751	0.165413979	1842.57174	0.165413979	1882.28407								0.165413679	1810.06574	0.165413679	2456.17528	0.165413679	2813.5841
0.166666301	2258.89246	0.166666301	1841.16079	0.166666301	1880.82045								0.166666806	1819.30828	0.166666806	2466.56049	0.166666806	2812.57648
0.16791972	2257.22589	0.16791972	1839.73991	0.16791972	1879.34485								0.167919934	1828.17693	0.167919934	2476.63321	0.167919934	2811.3978
0.169173138	2255.5478	0.169173138	1838.3091	0.169173138	1877.85723								0.169173061	1836.66373	0.169173061	2486.38828	0.169173061	2810.04142
0.170425461	2253.8582	0.170425461	1836.86834	0.170425461	1876.35754								0.170426189	1844.76151	0.170426189	2495.82082	0.170426189	2808.50076
0.171678879	2252.1571	0.171678879	1835.41765	0.171678879	1874.84573								0.171679317	1852.4639	0.171679317	2504.92623	0.171679317	2806.76928
0.172932298	2250.44452	0.172932298	1833.95702	0.172932298	1873.32176								0.172932444	1859.76534	0.172932444	2513.70018	0.172932444	2804.84054
0.174185717	2248.72045	0.174185717	1832.48645	0.174185717	1871.78559								0.174185572	1866.66108	0.174185572	2522.13863	0.174185572	2802.70814
0.175438039	2246.98492	0.175438039	1831.00593	0.175438039	1870.23715								0.175438699	1873.14719	0.175438699	2530.23779	0.175438699	2800.36576
0.176691457	2245.23792	0.176691457	1829.51547	0.176691457	1868.6764								0.176691827	1879.22056	0.176691827	2537.99417	0.176691827	2797.80715
0.177944876	2243.47947	0.177944876	1828.01506	0.177944876	1867.10331								0.177944954	1884.87885	0.177944954	2545.40448	0.177944954	2795.0261
0.179198295	2241.70959	0.179198295	1826.50471	0.179198295	1865.51781								0.179198082	1890.12052	0.179198082	2552.46571	0.179198082	2792.01648
0.180450617	2239.92827	0.180450617	1824.9844	0.180450617	1863.91986								0.18045121	1894.9448	0.18045121	2559.17508	0.18045121	2788.77221
0.181704035	2238.13554	0.181704035	1823.45416	0.181704035	1862.30942								0.181704337	1899.35166	0.181704337	2565.53002	0.181704337	2785.28725
0.182957454	2236.3314	0.182957454	1821.91396	0.182957454	1860.68643								0.182957465	1903.34177	0.182957465	2571.52818	0.182957465	2781.55564
0.184210873	2234.51586	0.184210873	1820.36382	0.184210873	1859.05084								0.184210592	1906.9165	0.184210592	2577.1674	0.184210592	2777.57143
0.185463195	2232.68892	0.185463195	1818.80374	0.185463195	1857.40262								0.18546372	1910.07785	0.18546372	2582.44571	0.18546372	2773.32872
0.186716613	2230.85061	0.186716613	1817.23371	0.186716613	1855.7417								0.186716848	1912.82848	0.186716848	2587.36131	0.186716848	2768.82163
0.187970032	2229.00093	0.187970032	1815.65374	0.187970032	1854.06804								0.187969975	1915.17159	0.187969975	2591.91253	0.187969975	2764.04433
0.189223451	2227.13989	0.189223451	1814.06383	0.189223451	1852.3816								0.189223103	1917.11094	0.189223103	2596.09786	0.189223103	2758.99099
0.190475773	2225.26751	0.190475773	1812.46398	0.190475773	1850.68231								0.19047623	1918.65082	0.19047623	2599.91591	0.19047623	2753.65579
0.191729191	2223.38378	0.191729191	1810.85419	0.191729191	1848.97014								0.191729358	1919.79597	0.191729358	2603.36539	0.191729358	2748.03292
0.19298261	2221.48872	0.19298261	1809.23446	0.19298261	1847.24504								0.192982486	1920.55155	0.192982486	2606.44509	0.192982486	2742.11656
0.194234932	2219.58235	0.194234932	1807.6048	0.194234932	1845.50694								0.194235613	1920.92315	0.194235613	2609.15389	0.194235613	2735.90089
0.195488351	2217.66466	0.195488351	1805.96522	0.195488351	1843.75581								0.195488741	1920.9167	0.195488741	2611.49073	0.195488741	2729.38007
0.196741769	2215.73567	0.196741769	1804.3157	0.196741769	1841.99159								0.196741868	1920.53843	0.196741868	2613.45456	0.196741868	2722.54823
0.197995188	2213.7954	0.197995188	1802.65626	0.197995188	1840.21423								0.197994996	1919.79489	0.197994996	2615.0444	0.197994996	2715.39947
0.19924751	2211.84384	0.19924751	1800.98689	0.19924751	1838.42368								0.199248123	1918.69286	0.199248123	2616.25924	0.199248123	2707.92785
0.200500929	2209.88101	0.200500929	1799.30761	0.200500929	1836.61989								0.200501251	1917.23933	0.200501251	2617.09808	0.200501251	2700.12739
0.201754347	2207.90691	0.201754347	1797.61841	0.201754347	1834.8028								0.201754379	1915.44148	0.201754379	2617.55991	0.201754379	2691.99205
0.203007766	2239.13559	0.203007766	1795.9193	0.203007766	1832.97237								0.203007506	1913.30665	0.203007506	2617.64365	0.203007506	2683.51573
0.204260088	2238.0008	0.204260088	1794.21027	0.204260088	1831.12854								0.204260634	1910.84229	0.204260634	2617.34821	0.204260634	2674.69228
0.205513507	2236.86009	0.205513507	1792.49135	0.205513507	1829.27126								0.205513761	1908.05595	0.205513761	2616.67238	0.205513761	2665.51546
0.206766926	2199.89807	0.206766926	1790.76252	0.206766926	1827.40048								0.206766889	1904.95525	0.206766889	2615.61493	0.206766889	2655.97899
0.208020344	2197.86779	0.208020344	1789.02379	0.208020344	1825.51614								0.208020017	1901.54785	0.208020017	2614.17447	0.208020017	2646.07647
0.209272666	2195.8263	0.209272666	1787.27517	0.209272666	1823.61819								0.209273144	1897.84143	0.209273144	2612.34955	0.209273144	2635.80145
0.210526085	2193.7736	0.210526085	1785.51666	0.210526085	1821.70657								0.210526272	1893.84369	0.210526272	2610.13858	0.210526272	2625.14739
0.211779504	2191.7097	0.211779504	1783.74826	0.211779504	1819.78123								0.211779399	1889.56227	0.211779399	2607.53981	0.211779399	2614.10767
0.213032922	2189.63462	0.213032922	1781.96999	0.213032922	1817.84211								0.213032527	1885.0048	0.213032527	2604.55139	0.213032527	2602.67556
0.214285244	2187.54835	0.214285244	1780.18184	0.214285244	1815.88917								0.214285654	1880.17884	0.214285654	2601.17126	0.214285654	2590.84429
0.215538663	2185.45091	0.215538663	1778.38381	0.215538663	1813.92233								0.215538782	1875.0919	0.215538782	2597.39722	0.215538782	2578.60697
0.216792082	2183.34231	0.216792082	1776.57592	0.216792082	1811.94156								0.21679191	1869.75137	0.21679191	2593.22686	0.21679191	2565.95666
0.2180455	2181.22254	0.2180455	1774.75817	0.2180455	1809.94678								0.218045037	1864.16457	0.218045037	2588.65759	0.218045037	2552.88632
0.219297822	2179.09161	0.219297822	1772.93056	0.219297822	1807.93795								0.219298165	1858.33869	0.219298165	2583.6866	0.219298165	2539.38887
0.220551241	2176.94954	0.220551241	1771.0931	0.220551241	1805.915								0.220551292	1852.28082	0.220551292	2578.31087	0.220551292	2525.45716
0.22180466	2174.79633	0.22180466	1769.24579	0.22180466	1803.87788								0.22180442	1845.99789	0.22180442	2572.52716	0.22180442	2511.084
0.223056982	2172.63197	0.223056982	1767.38865	0.223056982	1801.82653								0.223057548	1839.49672	0.223057548	2566.33197	0.223057548	2496.26215
0.2243104	2170.45649	0.2243104	1765.52166	0.2243104	1799.76088								0.224310675	1832.78396	0.224310675	2559.72157	0.224310675	2480.98437
0.225563819	2168.26988	0.225563819	1763.64485	0.225563819	1797.68089								0.225563803	1825.86613	0.225563803	2552.69197	0.225563803	2465.24339
0.226817238	2166.07215	0.226817238	1761.75821	0.226817238	1795.58649								0.22681693	1818.74958	0.22681693	2545.23892	0.22681693	2449.03197
0.22806956	2163.8633	0.22806956	1759.86175	0.22806956	1793.47761								0.228070058	1811.4405	0.228070058	2537.3579	0.228070058	2432.34292
0.229322978	2161.64334	0.229322978	1757.95547	0.229322978	1791.35421								0.229323185	1803.9449	0.229323185	2529.04413	0.229323185	2415.16909
0.230576397	2159.41226	0.230576397	1756.03939	0.230576397	1789.21621								0.230576313	1796.26864	0.230576313	2520.29251	0.230576313	2397.50342
0.231829816	2157.17009	0.231829816	1754.11351	0.231829816	1787.06356								0.231829441	1788.41739	0.231829441	2511.0977	0.231829441	2379.33899
0.233082138	2154.91681	0.233082138	1752.17783	0.233082138	1784.89619								0.233082568	1780.39667	0.233082568	2501.45404	0.233082568	2360.66901
0.234335557	2152.65243	0.234335557	1750.23236	0.234335557	1782.71404								0.234335696	1772.21178	0.234335696	2491.3556	0.234335696	2341.48689
0.235588975	2150.37696	0.235588975	1748.27711	0.235588975	1780.51704								0.235588823	1763.86788	0.235588823	2480.79616	0.235588823	2321.78627
0.236842394	2148.09039	0.236842394	1746.31208	0.236842394	1778.30514								0.236841951	1755.36995	0.236841951	2469.76919	0.236841951	2301.56107
0.238094716	2145.79273	0.238094716	1744.33727	0.238094716	1776.07827								0.238095079	1746.72276	0.238095079	2458.2679	0.238095079	2280.80551
0.239348135	2143.48398	0.239348135	1742.3527	0.239348135	1773.83636								0.239348206	1737.93092	0.239348206	2446.28519	0.239348206	2259.51422
0.240601553	2141.16415	0.240601553	1740.35838	0.240601553	1771.57935								0.240601334	1728.99888	0.240601334	2433.81372	0.240601334	2237.68221
0.241854972	2138.83322	0.241854972	1738.3543	0.241854972	1769.30716								0.241854461	1719.93088	0.241854461	2420.84586	0.241854461	2215.30501
0.243107294	2136.49121	0.243107294	1736.34047	0.243107294	1767.01975								0.243107589	1710.731	0.243107589	2407.37371	0.243107589	2192.37868
0.244360713	2134.13812	0.244360713	1734.3169	0.244360713	1764.71702								0.244360717	1701.40315	0.244360717	2393.38918	0.244360717	2168.8999
0.245614131	2131.77393	0.245614131	1732.2836	0.245614131	1762.39893								0.245613844	1691.95105	0.245613844	2378.88389	0.245613844	2144.86601
0.24686755	2129.39866	0.24686755	1730.24058	0.24686755	1760.0654								0.246866972	1682.37826	0.246866972	2363.84933	0.246866972	2120.27511
0.248119872	2127.01231	0.248119872	1728.18783	0.248119872	1757.71636								0.248120099	1672.68816	0.248120099	2348.27674	0.248120099	2095.12612
0.249373291	2124.61486	0.249373291	1726.12537	0.249373291	1755.35174								0.249373227	1662.88399	0.249373227	2332.15727	0.249373227	2069.41886
0.250626709	2122.20633	0.250626709	1724.05321	0.250626709	1752.97147								0.250626354	1652.96878	0.250626354	2315.48193	0.250626354	2043.15409
0.251879031	2119.7867	0.251879031	1721.97134	0.251879031	1750.57549								0.251879482	1642.94543	0.251879482	2298.24163	0.251879482	2016.33366
0.25313245	2117.35598	0.25313245	1719.87979	0.25313245	1748.16371								0.25313261	1632.81667	0.25313261	2280.42728	0.25313261	1988.96051
0.254385869	2114.91417	0.254385869	1717.77855	0.254385869	1745.73607								0.254385737	1622.58507	0.254385737	2262.0298	0.254385737	1961.03879
0.255639287	2112.46125	0.255639287	1715.66763	0.255639287	1743.29249								0.255638865	1612.25307	0.255638865	2243.04014	0.255638865	1932.57393
0.256891609	2109.99724	0.256891609	1713.54704	0.256891609	1740.8329								0.256891992	1601.82292	0.256891992	2223.44941	0.256891992	1903.57271
0.258145028	2107.52212	0.258145028	1711.41678	0.258145028	1738.35723								0.25814512	1591.29674	0.25814512	2203.24892	0.25814512	1874.04331
0.259398447	2105.03589	0.259398447	1709.27687	0.259398447	1735.86541								0.259398248	1580.67652	0.259398248	2182.43022	0.259398248	1843.9954
0.260651865	2102.53854	0.260651865	1707.12731	0.260651865	1733.35735								0.260651375	1569.96409	0.260651375	2160.98521	0.260651375	1813.44018
0.261904187	2100.03007	0.261904187	1704.9681	0.261904187	1730.83298								0.261904503	1559.16114	0.261904503	2138.90625	0.261904503	1782.39045
0.263157606	2097.51049	0.263157606	1702.79926	0.263157606	1728.29222								0.26315763	1548.26926	0.26315763	2116.18621	0.26315763	1750.86065
0.264411025	2094.97977	0.264411025	1700.6208	0.264411025	1725.735								0.264410758	1537.28987	0.264410758	2092.81859	0.264410758	1718.86685
0.265664443	2092.43791	0.265664443	1698.43271	0.265664443	1723.16124								0.265663885	1526.22428	0.265663885	2068.79763	0.265663885	1686.42686
0.266916766	2089.88491	0.266916766	1696.23501	0.266916766	1720.57087								0.266917013	1515.07369	0.266917013	2044.11842	0.266917013	1653.56016
0.268170184	2087.32077	0.268170184	1694.0277	0.268170184	1717.96379								0.268170141	1503.83917	0.268170141	2018.77704	0.268170141	1620.28795
0.269423603	2084.74546	0.269423603	1691.8108	0.269423603	1715.33993								0.269423268	1492.52168	0.269423268	1992.77066	0.269423268	1586.6331
0.270677022	2082.159	0.270677022	1689.58431	0.270677022	1712.69922								0.270676396	1481.12207	0.270676396	1966.09768	0.270676396	1552.62015
0.271929344	2079.56136	0.271929344	1687.34823	0.271929344	1710.04156								0.271929523	1469.64109	0.271929523	1938.75788	0.271929523	1518.27525
0.273182762	2076.95254	0.273182762	1685.10258	0.273182762	1707.36688								0.27318307	1458.0794	0.27318307	1910.75253	0.27318307	1483.62613
0.274436181	2074.33253	0.274436181	1682.84736	0.274436181	1704.6751								0.274436197	1446.43756	0.274436197	1882.08456	0.274436197	1448.70195
0.2756896	2071.70132	0.2756896	1680.58258	0.2756896	1701.96613								0.275689325	1434.71602	0.275689325	1852.75869	0.275689325	1413.53332
0.276941922	2069.0589	0.276941922	1678.30825	0.276941922	1699.23988								0.276942452	1422.91517	0.276942452	1822.78153	0.276942452	1378.15208
0.27819534	2066.40527	0.27819534	1676.02438	0.27819534	1696.49628								0.27819558	1411.03532	0.27819558	1792.16178	0.27819558	1342.59126
0.279448759	2063.7404	0.279448759	1673.73097	0.279448759	1693.73523								0.279448708	1399.0767	0.279448708	1760.91028	0.279448708	1306.88492
0.280701081	2061.0643	0.280701081	1671.42803	0.280701081	1690.95665								0.280701835	1387.03948	0.280701835	1729.04017	0.280701835	1271.06799
0.2819545	2058.37694	0.2819545	1669.11557	0.2819545	1688.16045								0.281954963	1374.92376	0.281954963	1696.56699	0.281954963	1235.17611
0.283207918	2055.67832	0.283207918	1666.7936	0.283207918	1685.34655								0.28320809	1362.72957	0.28320809	1663.50874	0.28320809	1199.2455
0.284461337	2052.96843	0.284461337	1664.46213	0.284461337	1682.51485								0.284461218	1350.45692	0.284461218	1629.88598	0.284461218	1163.31272
0.285713659	2050.24724	0.285713659	1662.12115	0.285713659	1679.66527								0.285714346	1338.10575	0.285714346	1595.72185	0.285714346	1127.41456
0.286967078	2047.51476	0.286967078	1659.77069	0.286967078	1676.79772								0.286967473	1325.67598	0.286967473	1561.04212	0.286967473	1091.58777
0.288220496	2044.77096	0.288220496	1657.41075	0.288220496	1673.9121								0.288220601	1313.16748	0.288220601	1525.87516	0.288220601	1055.86896
0.289473915	2042.01583	0.289473915	1655.04134	0.289473915	1671.00833								0.289473728	1300.58009	0.289473728	1490.25192	0.289473728	1020.29433
0.290726237	2039.24936	0.290726237	1652.66247	0.290726237	1668.08631								0.290726856	1287.91366	0.290726856	1454.20589	0.290726856	984.89957
0.291979656	2036.47153	0.291979656	1650.27413	0.291979656	1665.14594								0.291979983	1275.16798	0.291979983	1417.773	0.291979983	949.71959
0.293233074	2033.68233	0.293233074	1647.87636	0.293233074	1662.18714								0.293233111	1262.34288	0.293233111	1380.99145	0.293233111	914.78843
0.294486493	2030.88174	0.294486493	1645.46914	0.294486493	1659.20981								0.294486239	1249.43814	0.294486239	1343.90165	0.294486239	880.13906
0.295738815	2028.06974	0.295738815	1643.05249	0.295738815	1656.21385								0.295739366	1236.45359	0.295739366	1306.54593	0.295739366	845.80322
0.296992234	2025.24632	0.296992234	1640.62642	0.296992234	1653.19916								0.296992494	1223.38905	0.296992494	1268.96842	0.296992494	811.81131
0.298245653	2022.41147	0.298245653	1638.19093	0.298245653	1650.16566								0.298245621	1210.24435	0.298245621	1231.21472	0.298245621	778.19226
0.299499071	2019.56516	0.299499071	1635.74604	0.299499071	1647.11324								0.299498749	1197.01935	0.299498749	1193.33169	0.299498749	744.97341
0.300751393	2016.70737	0.300751393	1633.29175	0.300751393	1644.0418								0.300751877	1183.71396	0.300751877	1155.36715	0.300751877	712.18042
0.302004812	2013.8381	0.302004812	1630.82807	0.302004812	1640.95124								0.302005004	1170.3281	0.302005004	1117.36957	0.302005004	679.83722
0.303258231	2010.95731	0.303258231	1628.35501	0.303258231	1637.84146								0.303258132	1156.86175	0.303258132	1079.38773	0.303258132	647.96591
0.304510553	2008.065	0.304510553	1625.87258	0.304510553	1634.71237								0.304511259	1143.31494	0.304511259	1041.47042	0.304511259	616.58676
0.305763971	2005.16113	0.305763971	1623.38079	0.305763971	1631.56385								0.305764387	1129.68775	0.305764387	1003.6661	0.305764387	585.71816
0.30701739	2002.2457	0.30701739	1620.87964	0.30701739	1628.39581								0.307017514	1115.98032	0.307017514	966.02259	0.307017514	555.3766
0.308270809	1999.31867	0.308270809	1618.36915	0.308270809	1625.20813								0.308270642	1102.19288	0.308270642	928.58672	0.308270642	525.57671
0.309523131	1996.38004	0.309523131	1615.84931	0.309523131	1622.00073								0.30952377	1088.32572	0.30952377	891.40406	0.30952377	496.33125
0.310776549	1993.42977	0.310776549	1613.32015	0.310776549	1618.77348								0.310776897	1074.37919	0.310776897	854.5186	0.310776897	467.65115
0.312029968	1990.46785	0.312029968	1610.78167	0.312029968	1615.52629								0.312030025	1060.35378	0.312030025	817.97252	0.312030025	439.54553
0.313283387	1987.49426	0.313283387	1608.23388	0.313283387	1612.25904								0.313283152	1046.25001	0.313283152	781.80593	0.313283152	412.02181
0.314535709	1984.50896	0.314535709	1605.67678	0.314535709	1608.97163								0.31453628	1032.06854	0.31453628	746.05668	0.31453628	385.08571
0.315789127	1981.51194	0.315789127	1603.11039	0.315789127	1605.66396								0.315789408	1017.81012	0.315789408	710.76014	0.315789408	358.74137
0.317042546	1978.50318	0.317042546	1600.53472	0.317042546	1602.33589								0.317042535	1003.4756	0.317042535	675.94912	0.317042535	332.99137
0.318295965	1975.48265	0.318295965	1597.94977	0.318295965	1598.98734								0.318295663	989.06595	0.318295663	641.65369	0.318295663	307.83686
0.319548287	1972.45032	0.319548287	1595.35555	0.319548287	1595.61818								0.31954879	974.58225	0.31954879	607.90113	0.31954879	283.27764
0.320801705	1969.40617	0.320801705	1592.75207	0.320801705	1592.22831								0.320801918	960.02569	0.320801918	574.71591	0.320801918	259.31221
0.322055124	1966.35018	0.322055124	1590.13935	0.322055124	1588.8176								0.322055046	945.39758	0.322055046	542.11961	0.322055046	235.9379
0.323308543	1963.28231	0.323308543	1587.51738	0.323308543	1585.38595								0.323308173	930.69938	0.323308173	510.13101	0.323308173	213.15093
0.324560865	1960.20255	0.324560865	1584.88618	0.324560865	1581.93324								0.324561301	915.93265	0.324561301	478.76604	0.324561301	190.94653
0.325814283	1957.11086	0.325814283	1582.24576	0.325814283	1578.45936								0.325814428	901.09909	0.325814428	448.03792	0.325814428	169.31898
0.327067702	1954.00722	0.327067702	1579.59613	0.327067702	1574.96418								0.327067556	886.20051	0.327067556	417.95723	0.327067556	148.26177
0.328321121	1950.8916	0.328321121	1576.93729	0.328321121	1571.44758								0.328320683	871.23887	0.328320683	388.53196	0.328320683	127.76761
0.329573443	1947.76397	0.329573443	1574.26926	0.329573443	1567.90946								0.329573811	856.21627	0.329573811	359.7677	0.329573811	107.82854
0.330826862	1944.6243	0.330826862	1571.59204	0.330826862	1564.34968								0.330826939	841.1349	0.330826939	331.66773	0.330826939	88.43602
0.33208028	1941.47256	0.33208028	1568.90564	0.33208028	1560.76813								0.332080066	825.99711	0.332080066	304.23317	0.332080066	69.58101
0.333332602	1938.30872	0.333332602	1566.21008	0.333332602	1557.16469								0.333333194	810.80538	0.333333194	277.46315	0.333333194	51.25398
0.334586021	1935.13275	0.334586021	1563.50536	0.334586021	1553.53923								0.334586321	795.5623	0.334586321	251.3549	0.334586321	33.44507
0.33583944	1931.94462	0.33583944	1560.79149	0.33583944	1549.89163								0.335839449	780.2706	0.335839449	225.90399	0.335839449	16.14407
0.337092858	1928.7443	0.337092858	1558.06848	0.337092858	1546.22176								0.337092577	764.9331	0.337092577	201.10441	0.337092577	0.65947
0.33834518	1925.53175	0.33834518	1555.33634	0.33834518	1542.52951								0.338345704	749.55279	0.338345704	176.94876	0.338345704	16.97621
0.339598599	1922.30694	0.339598599	1552.59508	0.339598599	1538.81473								0.339598832	734.13271	0.339598832	153.42841	0.339598832	32.81696
0.340852018	1919.06984	0.340852018	1549.84471	0.340852018	1535.07731								0.340851959	718.67607	0.340851959	130.53359	0.340851959	48.19265
0.342105436	1915.82041	0.342105436	1547.08524	0.342105436	1531.31712								0.342105087	703.18614	0.342105087	108.25359	0.342105087	63.11427
0.343357758	1912.55863	0.343357758	1544.31667	0.343357758	1527.53403								0.343358214	687.66632	0.343358214	86.57684	0.343358214	77.59281
0.344611177	1909.28444	0.344611177	1541.53902	0.344611177	1523.7279								0.344611342	672.12007	0.344611342	65.49109	0.344611342	91.6393
0.345864596	1905.99782	0.345864596	1538.7523	0.345864596	1519.89861								0.34586447	656.55096	0.34586447	44.98347	0.34586447	105.26469
0.347118014	1902.69873	0.347118014	1535.95651	0.347118014	1516.04603								0.347117597	640.96264	0.347117597	25.04063	0.347117597	118.47988
0.348370336	1899.38713	0.348370336	1533.15167	0.348370336	1512.17001								0.348370725	625.35882	0.348370725	5.64882	0.348370725	131.29568
0.349623755	1896.06299	0.349623755	1530.33779	0.349623755	1508.27043								0.349623852	609.7433	0.349623852	13.206	0.349623852	143.72277
0.350877174	1892.72626	0.350877174	1527.51487	0.350877174	1504.34716								0.35087698	594.1199	0.35087698	31.53805	0.35087698	155.77171
0.352130592	1889.3769	0.352130592	1524.68293	0.352130592	1500.40005								0.352130108	578.49251	0.352130108	49.36174	0.352130108	167.4529
0.353382914	1886.01488	0.353382914	1521.84197	0.353382914	1496.42897								0.353383235	562.86508	0.353383235	66.6915	0.353383235	178.77657
0.354636333	1882.64015	0.354636333	1518.99201	0.354636333	1492.43378								0.354636363	547.24156	0.354636363	83.5418	0.354636363	189.75279
0.355889752	1879.25268	0.355889752	1516.13305	0.355889752	1488.41435								0.35588949	531.62594	0.35588949	99.92702	0.35588949	200.39142
0.35714317	1875.85241	0.35714317	1513.26511	0.35714317	1484.37053								0.357142618	516.02223	0.357142618	115.86147	0.357142618	210.70213
0.358395493	1872.43931	0.358395493	1510.38819	0.358395493	1480.30219								0.358395745	500.43443	0.358395745	131.35932	0.358395745	220.69439
0.359648911	1869.01332	0.359648911	1507.50231	0.359648911	1476.20917								0.359648873	484.86657	0.359648873	146.43454	0.359648873	230.37744
0.36090233	1865.57442	0.36090233	1504.60747	0.36090233	1472.09135								0.360902001	469.32264	0.360902001	161.1009	0.360902001	239.76032
0.362154652	1862.12254	0.362154652	1501.70368	0.362154652	1467.94857								0.362155128	453.80661	0.362155128	175.37193	0.362155128	248.85186
0.363408071	1858.65764	0.363408071	1498.79096	0.363408071	1463.78069								0.363408256	438.32246	0.363408256	189.2609	0.363408256	257.66064
0.364661489	1855.17968	0.364661489	1495.86932	0.364661489	1459.58758								0.364661383	422.87408	0.364661383	202.7808	0.364661383	266.19507
0.365914908	1851.6886	0.365914908	1492.93876	0.365914908	1455.36907								0.365914511	407.46537	0.365914511	215.94433	0.365914511	274.46328
0.36716723	1848.18435	0.36716723	1489.9993	0.36716723	1451.12503								0.367167639	392.10013	0.367167639	228.76386	0.367167639	282.47321
0.368420649	1844.66689	0.368420649	1487.05094	0.368420649	1446.8553								0.368420766	376.78213	0.368420766	241.25147	0.368420766	290.2326
0.369674067	1841.13616	0.369674067	1484.0937	0.369674067	1442.55974								0.369673894	361.51508	0.369673894	253.41889	0.369673894	297.74893
0.370927486	1837.59211	0.370927486	1481.12759	0.370927486	1438.2382								0.370927021	346.30259	0.370927021	265.27754	0.370927021	305.02951
0.372179808	1834.03469	0.372179808	1478.15261	0.372179808	1433.89053								0.372180149	331.14819	0.372180149	276.8385	0.372180149	312.0814
0.373433227	1830.46383	0.373433227	1475.16879	0.373433227	1429.51657								0.373433277	316.05536	0.373433277	288.11253	0.373433277	318.91148
0.374686645	1826.87948	0.374686645	1472.17612	0.374686645	1425.11618								0.374686404	301.02745	0.374686404	299.11002	0.374686404	325.52642
0.375940064	1823.28159	0.375940064	1469.17462	0.375940064	1420.6892								0.375939532	286.06771	0.375939532	309.84108	0.375939532	331.93268
0.377192386	1819.6701	0.377192386	1466.16429	0.377192386	1416.23548								0.377192659	271.17932	0.377192659	320.31546	0.377192659	338.13654
0.378445805	1816.04494	0.378445805	1463.14516	0.378445805	1411.75486								0.378445787	256.36533	0.378445787	330.5426	0.378445787	344.14408
0.379699223	1812.40605	0.379699223	1460.11723	0.379699223	1407.24719								0.379698914	241.62867	0.379698914	340.53163	0.379698914	349.96121
0.380952642	1808.75338	0.380952642	1457.08052	0.380952642	1402.71231								0.380952042	226.97217	0.380952042	350.29134	0.380952042	355.59362
0.382204964	1805.08685	0.382204964	1454.03502	0.382204964	1398.15007								0.382205588	212.39853	0.382205588	359.83024	0.382205588	361.04687
0.383458383	1801.4064	0.383458383	1450.98076	0.383458383	1393.56029								0.383458716	197.91033	0.383458716	369.15654	0.383458716	366.32633
0.384711801	1797.71196	0.384711801	1447.91774	0.384711801	1388.94284								0.384711843	183.51005	0.384711843	378.27815	0.384711843	371.43719
0.38596522	1794.00347	0.38596522	1444.84598	0.38596522	1384.29754								0.385964971	169.2	0.385964971	387.20269	0.385964971	376.3845
0.387217542	1790.28086	0.387217542	1441.76549	0.387217542	1379.62425								0.387218099	154.98239	0.387218099	395.93753	0.387218099	381.17314
0.388470961	1786.54404	0.388470961	1438.67627	0.388470961	1374.92278								0.388471226	140.85931	0.388471226	404.48975	0.388471226	385.80785
0.389724379	1782.79295	0.389724379	1435.57834	0.389724379	1370.19299								0.389724354	126.83269	0.389724354	412.86616	0.389724354	390.29321
0.390976702	1779.02752	0.390976702	1432.47172	0.390976702	1365.43472								0.390977481	112.90435	0.390977481	421.07334	0.390977481	394.63367
0.39223012	1775.24766	0.39223012	1429.3564	0.39223012	1360.64779								0.392230609	99.07599	0.392230609	429.11761	0.392230609	398.83353
0.393483539	1771.4533	0.393483539	1426.23241	0.393483539	1355.83205								0.393483737	85.34917	0.393483737	437.00507	0.393483737	402.89698
0.394736958	1767.64435	0.394736958	1423.09976	0.394736958	1350.98732								0.394736864	71.72532	0.394736864	444.74156	0.394736864	406.82805
0.39598928	1763.82073	0.39598928	1419.95844	0.39598928	1346.11345								0.395989992	58.20574	0.395989992	452.33273	0.395989992	410.63068
0.397242698	1759.98236	0.397242698	1416.80849	0.397242698	1341.21027								0.397243119	44.79162	0.397243119	459.784	0.397243119	414.30867
0.398496117	1756.12915	0.398496117	1413.64991	0.398496117	1336.27761								0.398496247	31.48402	0.398496247	467.10058	0.398496247	417.86571
0.399749536	1752.26101	0.399749536	1410.48271	0.399749536	1331.31531								0.399749374	18.28388	0.399749374	474.2875	0.399749374	421.30538
0.401001858	1748.37785	0.401001858	1407.3069	0.401001858	1326.32319								0.401002502	5.19202	0.401002502	481.34957	0.401002502	424.63115
0.402255276	1744.47957	0.402255276	1404.12249	0.402255276	1321.30109								0.40225563	7.79085	0.40225563	488.29143	0.40225563	427.84641
0.403508695	1740.56608	0.403508695	1400.9295	0.403508695	1316.24885								0.403508757	20.66415	0.403508757	495.11755	0.403508757	430.95441
0.404762114	1736.63728	0.404762114	1397.72794	0.404762114	1311.16628								0.404761885	33.42737	0.404761885	501.83221	0.404761885	433.95835
0.406014436	1732.69307	0.406014436	1394.51783	0.406014436	1306.05322								0.406015012	46.08015	0.406015012	508.43953	0.406015012	436.86131
0.407267854	1728.73334	0.407267854	1391.29916	0.407267854	1300.9095								0.40726814	58.62222	0.40726814	514.94347	0.40726814	439.66629
0.408521273	1724.75799	0.408521273	1388.07196	0.408521273	1295.73495								0.408521268	71.05339	0.408521268	521.34785	0.408521268	442.37621
0.409774692	1720.7669	0.409774692	1384.83624	0.409774692	1290.5294								0.409774395	83.37358	0.409774395	527.65631	0.409774395	444.9939
0.411027014	1716.75997	0.411027014	1381.592	0.411027014	1285.29268								0.411027523	95.58282	0.411027523	533.87239	0.411027523	447.52212
0.412280432	1712.73708	0.412280432	1378.33927	0.412280432	1280.02461								0.41228065	107.68119	0.41228065	539.99945	0.41228065	449.96356
0.413533851	1708.6981	0.413533851	1375.07805	0.413533851	1274.72502								0.413533778	119.66888	0.413533778	546.04075	0.413533778	452.32083
0.414786173	1704.64293	0.414786173	1371.80836	0.414786173	1269.39374								0.414786906	131.54617	0.414786906	551.9994	0.414786906	454.59646
0.416039592	1700.57143	0.416039592	1368.53021	0.416039592	1264.03059								0.416040033	143.31339	0.416040033	557.87841	0.416040033	456.79295
0.41729301	1696.48347	0.41729301	1365.24361	0.41729301	1258.63541								0.417293161	154.97096	0.417293161	563.68065	0.417293161	458.9127
0.418546429	1692.37892	0.418546429	1361.94858	0.418546429	1253.20802								0.418546288	166.51936	0.418546288	569.4089	0.418546288	460.95806
0.419798751	1688.25765	0.419798751	1358.64513	0.419798751	1247.74824								0.419799416	177.95915	0.419799416	575.06581	0.419799416	462.93133
0.42105217	1684.11951	0.42105217	1355.33326	0.42105217	1242.2559								0.421052543	189.29094	0.421052543	580.65393	0.421052543	464.83475
0.422305589	1679.96436	0.422305589	1352.013	0.422305589	1236.73083								0.422305671	200.5154	0.422305671	586.17572	0.422305671	466.67051
0.423559007	1675.79206	0.423559007	1348.68436	0.423559007	1231.17285								0.423558799	211.63327	0.423558799	591.63353	0.423558799	468.44073
0.424811329	1671.60245	0.424811329	1345.34735	0.424811329	1225.58179								0.424811926	222.6453	0.424811926	597.02962	0.424811926	470.14751
0.426064748	1667.39538	0.426064748	1342.00198	0.426064748	1219.95747								0.426065054	233.55234	0.426065054	602.36617	0.426065054	471.79287
0.427318167	1663.17068	0.427318167	1338.64827	0.427318167	1214.29972								0.427318181	244.35524	0.427318181	607.64526	0.427318181	473.37881
0.428571585	1658.92819	0.428571585	1335.28623	0.428571585	1208.60837								0.428571309	255.05493	0.428571309	612.86889	0.428571309	474.90727
0.429823907	1654.66773	0.429823907	1331.91588	0.429823907	1202.88324								0.429824437	265.65233	0.429824437	618.03899	0.429824437	476.38016
0.431077326	1650.38914	0.431077326	1328.53722	0.431077326	1197.12416								0.431077564	276.14844	0.431077564	623.15739	0.431077564	477.79934
0.432330745	1646.09223	0.432330745	1325.15027	0.432330745	1191.33095								0.432330692	286.54427	0.432330692	628.22586	0.432330692	479.16664
0.433584163	1641.77682	0.433584163	1321.75505	0.433584163	1185.50344								0.433583819	296.84085	0.433583819	633.24611	0.433583819	480.48385
0.434836485	1637.44271	0.434836485	1318.35157	0.434836485	1179.64146								0.434836947	307.03925	0.434836947	638.21975	0.434836947	481.7527
0.436089904	1633.08971	0.436089904	1314.93984	0.436089904	1173.74483								0.436090074	317.14056	0.436090074	643.14835	0.436090074	482.97493
0.437343323	1628.71761	0.437343323	1311.51988	0.437343323	1167.81339								0.437343202	327.14588	0.437343202	648.03341	0.437343202	484.1522
0.438596741	1624.32621	0.438596741	1308.0917	0.438596741	1161.84695								0.43859633	337.05634	0.43859633	652.87636	0.43859633	485.28618
0.439849063	1619.91529	0.439849063	1304.65531	0.439849063	1155.84535								0.439849457	346.87308	0.439849457	657.67857	0.439849457	486.37847
0.441102482	1615.48462	0.441102482	1301.21074	0.441102482	1149.80842								0.441102585	356.59725	0.441102585	662.44135	0.441102585	487.43067
0.442355901	1611.03398	0.442355901	1297.75799	0.442355901	1143.73598								0.442355712	366.23001	0.442355712	667.16598	0.442355712	488.44434
0.443608223	1606.56313	0.443608223	1294.29708	0.443608223	1137.62786								0.44360884	375.77253	0.44360884	671.85365	0.44360884	489.42099
0.444861641	1602.07183	0.444861641	1290.82802	0.444861641	1131.48391								0.444861968	385.22598	0.444861968	676.50552	0.444861968	490.36215
0.44611506	1597.55982	0.44611506	1287.35083	0.44611506	1125.30394								0.446115095	394.59154	0.446115095	681.12269	0.446115095	491.26927
0.447368479	1593.02686	0.447368479	1283.86552	0.447368479	1119.08779								0.447368223	403.87039	0.447368223	685.70622	0.447368223	492.14381
0.448620801	1588.47266	0.448620801	1280.37212	0.448620801	1112.83529								0.44862135	413.06372	0.44862135	690.25712	0.44862135	492.9872
0.449874219	1583.89695	0.449874219	1276.87062	0.449874219	1106.54628								0.449874478	422.1727	0.449874478	694.77635	0.449874478	493.80083
0.451127638	1579.29946	0.451127638	1273.36105	0.451127638	1100.22059								0.451127605	431.19851	0.451127605	699.26482	0.451127605	494.58609
0.452381057	1574.67989	0.452381057	1269.84343	0.452381057	1093.85806								0.452380733	440.14231	0.452380733	703.72343	0.452380733	495.34431
0.453633379	1570.03792	0.453633379	1266.31776	0.453633379	1087.45852								0.453633861	449.00528	0.453633861	708.15299	0.453633861	496.07683
0.454886798	1565.37326	0.454886798	1262.78407	0.454886798	1081.02182								0.454886988	457.78858	0.454886988	712.55431	0.454886988	496.78495
0.456140216	1560.68558	0.456140216	1259.24236	0.456140216	1074.54779								0.456140116	466.49334	0.456140116	716.92815	0.456140116	497.46997
0.457393635	1555.97454	0.457393635	1255.69266	0.457393635	1068.03627								0.457393243	475.12071	0.457393243	721.27522	0.457393243	498.13314
0.458645957	1551.2398	0.458645957	1252.13498	0.458645957	1061.48711								0.458646371	483.67182	0.458646371	725.59622	0.458646371	498.7757
0.459899376	1546.48101	0.459899376	1248.56933	0.459899376	1054.90015								0.459899499	492.14778	0.459899499	729.89179	0.459899499	499.39887
0.461152794	1541.6978	0.461152794	1244.99574	0.461152794	1048.27523								0.461152626	500.5497	0.461152626	734.16254	0.461152626	500.00385
0.462406213	1536.88979	0.462406213	1241.41421	0.462406213	1041.61221								0.462405754	508.87866	0.462405754	738.40906	0.462405754	500.59183
0.463658535	1532.05658	0.463658535	1237.82477	0.463658535	1034.91092								0.463658881	517.13573	0.463658881	742.6319	0.463658881	501.16395
0.464911954	1527.19777	0.464911954	1234.22742	0.464911954	1028.17123								0.464912009	525.32198	0.464912009	746.83159	0.464912009	501.72136
0.466165372	1522.31295	0.466165372	1230.62219	0.466165372	1021.39298								0.466165137	533.43845	0.466165137	751.00861	0.466165137	502.26517
0.467418791	1517.40168	0.467418791	1227.00909	0.467418791	1014.57603								0.467418264	541.48615	0.467418264	755.16342	0.467418264	502.79649
0.468671113	1512.46351	0.468671113	1223.38814	0.468671113	1007.72023								0.468671392	549.4661	0.468671392	759.29646	0.468671392	503.31639
0.469924532	1507.49797	0.469924532	1219.75935	0.469924532	1000.82544								0.469924519	557.37928	0.469924519	763.40813	0.469924519	503.82593
0.47117795	1502.5046	0.47117795	1216.12274	0.47117795	993.89152								0.471177647	565.22666	0.471177647	767.49881	0.471177647	504.32615
0.472430272	1497.48289	0.472430272	1212.47832	0.472430272	986.91834								0.472430774	573.00919	0.472430774	771.56887	0.472430774	504.81808
0.473683691	1492.43234	0.473683691	1208.82612	0.473683691	979.90575								0.473683902	580.7278	0.473683902	775.61862	0.473683902	505.3027
0.47493711	1487.3524	0.47493711	1205.16615	0.47493711	972.85364								0.47493703	588.38338	0.47493703	779.64836	0.47493703	505.78102
0.476190528	1482.24253	0.476190528	1201.49842	0.476190528	965.76186								0.476190157	595.97684	0.476190157	783.65839	0.476190157	506.25398
0.47744285	1477.10217	0.47744285	1197.82295	0.47744285	958.63029								0.477443285	603.50904	0.477443285	787.64895	0.477443285	506.72253
0.478696269	1471.93072	0.478696269	1194.13977	0.478696269	951.45881								0.478696412	610.98081	0.478696412	791.62029	0.478696412	507.1876
0.479949688	1466.72758	0.479949688	1190.44887	0.479949688	944.24729								0.47994954	618.39299	0.47994954	795.57261	0.47994954	507.65009
0.481203106	1461.4921	0.481203106	1186.75029	0.481203106	936.99562								0.481202668	625.74636	0.481202668	799.5061	0.481202668	508.11088
0.482455429	1456.22365	0.482455429	1183.04404	0.482455429	929.70367								0.482455795	633.04171	0.482455795	803.42095	0.482455795	508.57085
0.483708847	1450.92154	0.483708847	1179.33014	0.483708847	922.37134								0.483708923	640.27979	0.483708923	807.31728	0.483708923	509.03084
0.484962266	1445.58506	0.484962266	1175.60859	0.484962266	914.99852								0.48496205	647.46133	0.48496205	811.19524	0.48496205	509.49168
0.486215685	1440.21349	0.486215685	1171.87943	0.486215685	907.5851								0.486215178	654.58703	0.486215178	815.05494	0.486215178	509.95418
0.487468007	1434.80607	0.487468007	1168.14266	0.487468007	900.13098								0.487468305	661.65758	0.487468305	818.89647	0.487468305	510.41912
0.488721425	1429.36203	0.488721425	1164.3983	0.488721425	892.63606								0.488721433	668.67364	0.488721433	822.7199	0.488721433	510.88728
0.489974844	1423.88054	0.489974844	1160.64637	0.489974844	885.10025								0.489974561	675.63585	0.489974561	826.52528	0.489974561	511.35941
0.491228263	1418.36077	0.491228263	1156.88689	0.491228263	877.52344								0.491228107	682.54481	0.491228107	830.31266	0.491228107	511.83624
0.492480585	1412.80184	0.492480585	1153.11987	0.492480585	869.90556								0.492481234	689.40111	0.492481234	834.08205	0.492481234	512.31848
0.493734003	1407.20284	0.493734003	1149.34534	0.493734003	862.24653								0.493734362	696.20531	0.493734362	837.83345	0.493734362	512.80682
0.494987422	1401.56283	0.494987422	1145.56329	0.494987422	854.54625								0.49498749	702.95796	0.49498749	841.56686	0.49498749	513.30194
0.496240841	1395.88083	0.496240841	1141.77376	0.496240841	846.80466								0.496240617	709.65957	0.496240617	845.28225	0.496240617	513.8045
0.497493163	1390.15583	0.497493163	1137.97677	0.497493163	839.02169								0.497493745	716.31063	0.497493745	848.97956	0.497493745	514.31511
0.498746581	1384.38677	0.498746581	1134.17231	0.498746581	831.19727								0.498746872	722.9116	0.498746872	852.65873	0.498746872	514.83441
0.5	1378.57256	0.5	1130.36042	0.5	823.33133								0.5	729.46292	0.5	856.31969	0.5	515.36298
